# Supplementary material for: High-resolution genetic mapping of maize pan-genome sequence anchors
Source: Nat Commun. 2015 Apr 16;6:6914. doi: 10.1038/ncomms7914 (PMC4411285; doi:10.1038/ncomms7914)
Supplement: Supplementary Data 1 — Best linear unbiased prediction value of four complex traits [file ncomms7914-s2.xls]

## Sheet: assoAmes.pheno
Supplementary Data 1 Best linear unbiased prediction value of four complex traits
Taxa	Growing degree days to silking	Growing degree days to anthesis	Plant height	Ear height
PI233313	1226.03	1195.29	109.09	45.1301
PI601005	1415.86	1368.36	140.433	74.3714
PI233314	1147.48	1113.04	102.377	33.4185
PI233316	1225.43	1179.47	120.883	39.3791
PI233318	1174	1153.16	111.418	39.9272
PI601430	1347.44	1338.21	150.177	63.8399
PI233319	1193.12	1177.19	125.634	46.0688
PI233321	1236.58	1327.68	130.667	54.1412
PI267166	1479.61	1409.11	143.251	54.1462
PI415077	1181.64	1172.57	103.172	49.9855
PI415078	1263.42	1250.82	92.9072	47.9629
PI415079	1106.85	1113.37	107.641	52.0891
PI415080	1297.9	1270.61	126.36	60.6841
PI415082	1309.05	1267.81	120.532	56.7086
PI415081	1322.4	1264.5	114.481	48.0461
PI415083	1300.58	1302.87	110.618	55.3794
PI415084	1198.59	1199.45	112.596	62.5599
PI415088	1470.69	1493.88	134.813	69.3444
PI415089	1361.93	1335.08	138.155	48.1865
PI415090	1215.07	1179.98	137.072	44.2693
PI415091	1275.92	1173.68	113.643	38.842
PI369437	1316.02	1347.94	141.822	56.3533
A131	1319.81	1328.41	132.036	51.427
PI607521	1356.66	1290.95	155.247	74.8653
PI607522	1275.18	1239.89	128.389	53.5323
PI607524	1431.62	1418.11	144.068	68.9008
PI607525	1387.05	1418.39	134.446	59.7797
PI587126	1179.6	1121.1	85.0087	27.8535
Ames24585	1360.41	1318.94	109.718	39.6952
Ames22441	1432.67	1392.75	144.768	55.0609
Ames27032	1290.78	1241.38	143.731	51.2477
Ames27033	1304.92	1329.22	126.162	55.9562
Ames27034	1327.62	1333.05	115.824	51.5577
Ames27035	1309.24	1279.81	125.412	51.7962
Ames19316	1345.46	1251.11	124.58	51.5597
Ames27036	1250.32	1218.4	125.557	66.6992
Ames27037	1277	1259.08	116.612	54.7679
Ames20190	1221.31	1214.93	110.872	37.4016
Ames22747	1149.51	1156.29	140.187	46.4472
Ames27070	1144.59	1175.53	108.604	42.2355
Ames27031	1316.55	1272.62	132	56.7048
Ames27038	1238.23	1206.62	116.815	43.66
Ames27104	1267.15	1201.23	116.71	51.258
Ames27105	1221.78	1222.33	125.138	51.4467
PI587125	1369	1310.04	141.357	57.8723
Ames27039	1223.86	1216.94	115.71	34.9662
Ames27040	1371.97	1354.34	137.892	60.9296
Ames27106	1292.92	1294.41	132.029	45.8774
Ames27041	1264.02	1241.72	148.369	63.5052
Ames27042	1369.05	1344.88	136.069	68.2283
Ames20191	1303.3	1290.19	123.183	50.7517
Ames27043	1235.82	1257.01	127.659	57.305
Ames27044	1341.13	1286.14	146.187	53.6184
Ames27045	1217.23	1172.14	133.175	48.8187
Ames27046	1343.32	1298.66	152.421	63.1135
Ames27047	1346.23	1357.78	122.883	61.6023
Ames27048	1213.28	1212.42	131.864	41.6282
Ames27049	1330.34	1294.78	123.968	50.7095
Ames27050	1225.7	1194.7	142.779	58.3122
Ames27107	1197.67	1219.05	150.475	60.273
Ames27051	1587.76	1530.39	101.328	47.7121
Ames27052	1613.75	1601.5	118.308	47.5974
Ames27053	1618.37	1577.94	139.872	71.7448
PI267164	1467.59	1422.66	146.091	62.0796
PI267165	1413.99	1393.64	163.679	63.7589
PI257508	1301.23	1211.79	132.229	47.6234
PI257513	1352.21	1361.15	134.9	52.8527
PI257506	1138.21	1119.54	138.332	57.2392
PI257516	1451.28	1416.74	151.507	68.2903
PI601026	1372.1	1360.7	142.991	57.8285
PI257515	1369.11	1340.67	137	43.3353
PI257511	1318.53	1265.71	143.458	69.1633
PI257512	1318.45	1307.71	143.803	64.983
PI257507	1203.54	1162.55	100.216	49.4152
PI257514	1303.84	1259.17	130.709	60.5376
PI340823	1134.29	1139.36	117.68	NA
PI340824	1209.23	1135.76	113.701	48.7532
PI340825	1224.58	1125.69	101.211	33.6985
PI340821	1144.78	1143.4	116.826	53.0376
PI340817	1163.4	1132.29	103.483	38.5304
PI340818	1102.79	1069.42	122.291	45.6119
PI340822	1101.46	1076.09	115.904	37.425
PI236997	1316.85	1248.53	131.325	55.0736
PI369438	1402.86	1306.81	117.156	55.4607
Ames27450	1443.76	1440.04	165.821	80.9747
PI601003	1081.45	1134.31	NA	NA
PI600959	1399.97	1387.56	140.897	66.867
PI601466	1481.54	1472.19	133.81	57.815
Ames20140	1269.09	1236.93	131.684	55.4497
PI550565	1386.2	1388.7	149.772	67.3906
PI550567	1362.43	1358.44	162.581	68.4252
PI550568	1394.87	1389.49	155.593	66.8521
NSL32723	1186.03	1199.43	106.516	36.0635
PI550553	1093.51	1101.82	97.3757	29.2933
NSL32726	1255.55	1226.43	106.561	44.2282
PI631394	1240.52	1242.66	119.341	51.2646
NSL32732	1213.27	1231.23	124.155	47.7336
NSL32728	1233.53	1221.66	152.377	56.4004
PI607519	1239.82	1223.01	110.768	48.5901
PI550489	1312.58	1250.88	129.134	53.7095
PI550490	1329.58	1242.02	133.88	57.4406
PI550503	1413	1398.28	126.399	60.3815
PI550504	1239.87	1269.37	114.433	50.784
PI550530	1266.01	1233.39	108.975	51.5086
PI550531	1223.47	1206.72	111.775	46.1415
PI550532	1291.64	1274.96	82.8415	39.7132
PI550540	1256.01	1227.36	105.46	56.1409
PI550541	1387.45	1387.99	130.732	63.9559
PI550542	1288.66	1256.74	75.0163	33.0214
NSL32722	1357.1	1327.71	119.203	47.7465
PI550554	1249.47	1259.2	125.232	59.0662
PI550561	1321.8	1269.1	130.148	59.065
PI550571	1370.9	1313.19	128.727	57.377
PI550573	1303.09	1271.5	113.003	43.7741
PI510674	1333.93	1292.44	117.811	42.7886
PI522250	1214.41	1252.91	99.7707	40.3351
PI522252	1280.69	1252.68	123.412	59.4805
PI546494	1307.35	1325.78	138.916	60.2299
PI548794	1320.79	1319.35	124.383	46.8714
NSL32738	1375.77	1317.96	123.361	54.4135
PI631393	1304.44	1288.93	120.427	56.6678
NSL32718	1129.1	1103.1	126.703	42.904
PI607527	1435.12	1398.08	141.632	66.5345
PI550491	1373.65	1330.83	132.22	64.8307
PI550552	1294.61	1351.41	153.525	62.8683
NSL32733	1291.09	1336.3	140.93	62.9295
NSL32731	1409.44	1392.17	151.307	60.2857
NSL32730	1353.36	1383.19	146.979	75.4469
NSL32735	1406.52	1393.18	141.299	70.9182
NSL32734	1557.25	1484.11	153.126	84.322
NSL32729	1394.28	1320.02	128.978	51.9002
NSL32739	1193.06	1240.26	126.643	61.8391
NSL32736	1454.24	1395.11	154.605	82.6949
NSL32727	1386.63	1403.44	152.774	87.1132
PI601467	1169.92	1131.78	136.978	53.5108
PI343953	1270.14	1259.4	131.906	53.6303
PI433485	1400.69	1483.96	133.767	64.8656
PI433486	1202.22	1183.63	118.042	45.9241
PI433487	1151.28	1117.69	109.865	34.4512
PI433488	1152.96	1080.67	112.591	40.9354
PI592735	1648.28	1653.81	172.918	94.2268
PI535926	1075.05	1097.75	112.599	45.9525
PI535927	1114.86	1107.04	124.644	50.2682
PI369439	1102.09	1098.01	94.2487	28.7266
PI535913	1258.93	1248.14	153.319	67.8602
PI535900	1109.93	1109.08	109.828	53.3563
PI535914	1245.08	1210.57	119.259	52.5559
PI535901	1197.09	1129.41	99.7071	33.5244
PI535916	1381.16	1327.36	128.22	49.9128
PI369442	1426.19	1337.05	117.799	48.8785
PI535917	1252.46	1234.77	128.109	47.2852
PI535906	1199.75	1116.28	109.091	50.6577
PI535919	1145.34	1138.03	128.822	48.9834
PI369443	1292.6	1274.89	128.942	49.5052
PI535920	1253.38	1223.23	119.093	51.3333
PI535921	1225.49	1229.63	113.407	49.3324
PI535912	1205.47	1224.71	124.173	52.246
PI535923	1342.06	1306.06	120.32	53.4391
PI535924	1190.2	1176.57	126.798	40.7516
PI535925	1195.62	1143.02	125.213	58.2766
PI538229	1484.54	1515.18	166.37	80.6729
PI538235	1337.9	1297.66	89.102	41.093
PI538237	1420.03	1340.01	127.007	52.527
PI538238	1288.89	1287.98	140.093	51.9427
PI267168	1406.74	1411.24	171.085	74.8314
PI267169	1352.8	1265.07	124.034	62.2328
PI267170	1390.92	1371.17	104.189	41.2706
PI267171	1512.67	1455.07	144.428	59.2522
PI340819	1095.57	1095.17	115.106	40.8963
PI369446	1208.07	1198.09	106.826	37.5539
PI233315	1388.8	1333.36	99.6199	36.4892
PI233317	1232.93	1222.72	121.675	43.8349
PI601376	1188.1	1174.37	118.098	49.1198
PI601492	1516.37	1476.73	151.81	70.137
PI233320	1377.75	1325.25	109.944	42.839
PI233323	1350.91	1290.11	96.5585	33.6529
PI233322	1260.41	1259.42	74.9883	26.7719
PI593460	1425.45	1410.27	141.021	62.22
PI601558	1513.21	1473.55	146.599	64.7298
PI358522	1670.77	1606.59	128.655	56.5551
PI358523	1554.94	1528.05	149.179	52.9419
PI358526	NA	1463.17	133.849	55.7668
PI358535	1470.71	1474.54	158.993	63.3923
PI358525	1495.68	1500.47	157.951	74.9794
PI415085	NA	1365.76	131.613	47.4222
PI415086	1496.27	1494.26	124.403	61.2323
PI415087	1498.89	1518.28	131.596	64.5437
PI198894	1427.79	1423.32	175.4	82.614
PI198901	1417.69	1370.9	165.826	75.0003
Ames23394	1307.06	1327.21	131.056	59.0507
Ames23395	1334.6	1285.19	149.488	55.6413
Ames23396	1384.09	1329.58	135.019	54.4007
Ames23397	1305.92	1278.75	137.281	57.3383
NSL42877	1327.36	1302.31	119.761	45.0606
Ames23398	1416.93	1351.12	133.152	64.7578
NSL42878	1263.07	1299.58	137.256	59.7856
Ames22443	1363.45	1366.59	118.09	44.7141
Ames23399	1403.43	1412.17	137.41	57.1895
Ames23400	1420.54	1407.27	139.082	61.2587
Ames23401	1387.96	1359.42	122.673	52.3879
Ames23402	1543.76	1471.55	130.553	53.5155
Ames23403	1303.98	1267.17	118.363	42.599
Ames23404	1372.22	1317.01	130.42	52.1095
NSL81595	1495.32	1486.32	125.856	57.3815
Ames23405	1483.13	1506.26	141	63.6575
Ames23406	1476.74	1354.19	135.414	50.388
Ames23407	1560.12	1522.92	158.984	80.4176
NSL81596	1505.5	1550.67	139.994	70.7664
Ames23408	1419.82	1353.34	118.238	42.1107
Ames23409	1493.21	1465.89	151.328	68.5129
Ames23410	1507.57	1462.27	141.71	72.2657
Ames23413	1551.25	1516.64	140.616	76.3793
Ames23414	1358.91	1363.55	135.163	75.0986
Ames23415	1468.78	1457.75	108.043	53.3918
Ames23417	1419.26	1335.85	161.303	72.3048
Ames23418	1319.71	1341.44	114.461	52.4395
Ames23419	1450.49	1471.13	145.565	72.4957
Ames23420	1374.78	1337.8	122.305	41.7484
Ames23421	1386.64	1393.08	120.4	48.9705
Ames23422	1430.47	1389.38	144.171	77.0307
Ames23423	1453.05	1380.28	131.674	55.6545
Ames23391	1255.65	1254.97	154.461	55.9155
Ames23424	1381.32	1372.45	138.971	71.4798
Ames23425	1345.09	1314.15	107.125	43.6053
Ames23426	1419.15	1459.56	146.595	75.8134
Ames23427	1379.74	1402.3	122.63	59.2493
Ames23428	1362.8	1385.48	140.652	52.3551
Ames23429	1230.97	1245.49	157.091	70.0723
Ames23430	1474.43	1535.2	129.133	64.6198
Ames23431	1290.71	1322.51	131.982	59.054
Ames23433	1228.73	1248.15	156.206	69.5252
Ames23434	1263.55	1295.06	127.853	48.7916
Ames23435	1530.86	1451.08	130.793	52.481
Ames23436	1404.17	1380.16	142.055	59.5542
Ames23437	1370.26	1361.57	133.417	51.6659
Ames23438	1386.85	1350.24	149.953	70.9588
Ames23439	1276.08	1275.15	135.034	47.3653
Ames23440	1226.84	1252.12	125.282	56.6959
Ames23441	1271.46	1252.26	139.525	64.2141
Ames23442	1263.39	1265.37	130.126	53.9245
Ames23443	1280.09	1294.32	134.282	48.1773
Ames23444	1388.59	1369.1	157.443	77.3289
Ames23445	1387.71	1394.36	119.782	50.1214
Ames23446	1308.7	1274.73	109.035	41.5659
Ames23447	1248.25	1221.15	108.102	39.1172
Ames23448	1278.4	1275.55	104.798	51.9375
Ames23449	1433.28	1376.2	128.21	51.8692
PI587138	1328.81	1310.18	130.13	47.9647
Ames23450	1318.96	1411.41	102.538	41.8038
PI406122	1702.19	1625.5	147.407	78.4252
Ames23451	1278.83	1266.66	118.349	43.6978
Ames23452	1225.43	1215.77	108.073	53.3398
Ames23455	1307.84	1321.19	122.123	61.2103
Ames23456	1460.29	1440.72	145.716	67.0108
Ames23457	1469	1416.74	150.423	52.2054
Ames23458	1458.91	1445.13	131.356	46.6279
Ames23461	1438.91	1424.09	130.603	68.7927
Ames23463	1495.01	1412.77	138.647	77.7816
Ames23464	1565.17	1507.4	136.512	62.7409
Ames23465	1425.42	1363.97	149.028	72.7803
Ames23466	1446.88	1433.85	147.489	75.6448
Ames23467	1450.57	1394.37	128.64	57.5324
Ames23468	1468.47	1460.41	152.915	76.7949
Ames23471	1691.31	1627.53	148.821	72.7197
Ames19308	1534.49	1523.79	141.908	66.8338
Ames23474	1559.38	1515.49	148.175	79.9192
Ames23475	1467.6	1431.69	119.098	61.1893
Ames23476	1366.91	1333.73	131.546	68.6126
Ames19310	1371.45	1324.54	139.2	56.6017
Ames23477	1416.01	1395.49	135.141	67.5344
Ames19311	1370.7	1401.03	128.062	60.4252
Ames23478	1509.66	1469.05	152.25	70.2582
Ames23479	1625.14	1509.03	135.576	59.3049
Ames23480	1566.6	1468.09	143.14	68.5778
Ames23481	1569.19	1480.19	138.847	63.2624
NSL81597	1472.13	1452.26	144.725	59.6522
Ames23482	1311.14	1322.69	106.965	47.1626
Ames23483	1302.19	1272.55	132.082	49.3469
Ames23484	1392.06	1356.89	90.1554	30.6006
Ames23485	1314.09	1293.9	121.245	51.62
Ames23486	1375.28	1353.43	150.749	58.8962
PI587141	1296.38	1285.65	117.624	51.3404
Ames23488	1444.91	1389.97	160.49	69.1165
NSL81598	1535.82	1527.6	173.566	85.8878
NSL81599	1478.53	1459.85	144.337	55.3451
NSL81600	1587.37	1531.91	121.85	51.9188
PI607523	1517.53	1542.71	147.952	77.136
Ames23490	1261.7	1242.2	124.254	49.1372
Ames23491	1371.43	1350.56	150.472	62.4418
Ames23492	1358.01	1288.86	140.555	49.0455
Ames23493	1517.71	1464.79	143.278	67.9883
Ames23494	1551.85	1527.15	165.4	66.2494
Ames23495	1467.24	1483.52	141.031	61.473
Ames23496	1453.57	1483.69	152.096	69.7608
Ames23497	1241.69	1297.53	121.199	56.3588
Ames23498	1381.61	1337.3	137.089	59.3451
Ames23499	1240.89	1243.25	125.887	48.1121
Ames23500	1316.03	1281.28	129.173	40.5032
Ames23501	1360.18	1376.08	119.695	58.6856
Ames23502	1432.31	1378.28	129.774	56.7939
Ames23504	1493.69	1478.16	162.243	69.8066
PI587143	1404.32	1418.64	146.61	65.697
Ames23505	1378.54	1337.03	155.408	72.7169
PI567792	1492.55	1433.92	120.462	47.675
PI567793	1487.08	1516.23	144.177	58.6225
PI567794	1442.32	1412.81	113.612	46.1753
Ames23392	1298.25	1280.55	101.446	43.0153
Ames23393	1291.24	1282.07	120.248	44.9409
Ames22792	1458.15	1428.25	124.839	48.2467
Ames10287	1516.15	1604.42	129.918	50.4283
Ames22793	1338.85	1284.29	124.681	56.5616
Ames22794	1329.21	1350.08	131.503	64.4903
PI594045	1555.5	1524.43	129.039	63.1879
PI608768	1524.15	1460.89	147.28	60.8082
PI539871	1488.64	1506.59	110.401	43.713
Ames23507	1281.77	1183.63	109.089	40.0373
Ames28290	1278.29	1223.63	118.65	48.5199
Ames27067	1248.24	1236.74	122.305	49.0182
Ames27069	1486.61	1446.33	155.709	80.6191
Ames27017	1465.78	1369.93	157.134	51.9323
Ames27018	1450.64	1421.55	145.7	63.0911
Ames27019	1478.98	1441.51	162.957	86.6888
Ames27020	1485.09	1464.12	144.546	70.1679
Ames27021	1467.39	1426.21	131.137	62.8989
Ames27068	1517.23	1498.22	132.101	50.9155
PI405705	1312.1	1365.8	143.608	76.4179
PI586935	1903.03	1816.26	173.807	102.35
Ames27024	1207.85	1201.51	88.1671	45.0337
Ames27025	1135.07	1151.1	88.4317	38.2808
Ames27026	1080.67	1150.73	103.746	39.1945
Ames27028	1322.67	1273.82	112.225	48.7933
Ames27029	1090.33	1114.4	106.663	40.4673
PI587124	1306.89	1290.27	129.489	53.9216
PI601683	1404.76	1373.29	131.139	61.8723
PI601080	1303.98	1336.62	129.552	52.3095
Ames27056	1240.26	1217.98	119.101	58.3868
Ames27057	1293.8	1251.94	112.254	46.7648
PI405712	1477.98	1413.09	155.066	83.5075
PI601724	1611.72	1464.18	137.687	51.7137
Ames27111	1236.84	1234.67	122.218	50.9868
PI257517	1494.77	1453.09	110.971	56.5101
PI644099	1389.45	1357.22	121.034	56.4396
PI600772	1507.1	1462.87	145.792	67.3577
PI550526	1657.76	1637.22	171.074	100.95
PI550527	1626.35	1581.09	141.556	68.991
PI587129	1437.87	1450.15	111.784	45.4857
PI587134	1201.27	1206.05	115.33	35.5066
Ames28364	1360.21	1390.22	114.671	46.6889
Ames27119	1408.48	1364.66	117.462	37.8425
Ames27118	1464.23	1420.63	156.381	60.5922
PI186184	1580.55	1537.66	175.247	88.711
PI186190	NA	1527.96	124.022	64.183
PI600957	1551.6	1559.5	137.713	68.1697
PI601170	1440.28	1466.65	120.551	61.4005
Ames22034	1219.58	1185	85.2519	29.1073
Ames22035	1257.45	1269.19	117.844	39.2649
Ames22036	1264.21	1286.46	109.146	36.1983
Ames22037	1122.03	1115.16	100.175	29.5502
Ames22038	1163.48	1171.29	72.2813	26.5574
Ames22039	1236.09	1193.46	78.1138	27.8721
Ames22040	1236.84	1211.36	89.7149	24.7973
Ames22041	1273.54	1243.43	88.2536	30.7998
Ames22042	1365.36	1332.44	107.049	43.6605
Ames22043	1276.61	1158.31	101.057	36.6475
PI583774	1494.01	1484.05	142.802	60.9377
Ames24704	1395.93	1383.7	128.505	49.6073
Ames22442	1487.48	1471.86	145.966	58.6705
Ames24726	1526.33	1488.24	161.356	69.3004
Ames24727	1494.28	1483.26	133.287	72.8262
Ames24729	1434.76	1356.68	164.888	76.6899
Ames24706	1312.1	1334.5	126.201	55.7315
Ames24730	1598.36	1609.26	134.837	57.1562
Ames24752	1343.1	1318.41	145.149	52.5892
Ames24732	1330.04	1361.84	140.286	66.2348
Ames24733	1397.38	1387.32	131.091	49.3807
Ames24734	1370.28	1324.32	133.785	66.1427
Ames24735	1530.25	1546.69	166.635	94.3289
Ames24736	1494.16	1462.88	130.247	57.9692
Ames24737	1512.25	1448.55	125.209	65.3335
Ames24738	1449.29	1360.13	137.54	47.4356
Ames24739	1416.26	1415.53	144.442	72.8401
Ames24740	1564.45	1601.76	151.702	87.4054
Ames24741	1231.01	1278.38	129.133	58.7181
Ames24742	1453.53	1412.09	136.091	53.9814
Ames24743	1451.65	1480.58	132.829	53.7995
Ames24744	1513.61	1460.34	148.663	70.2726
Ames24745	1483.06	1454.1	131.128	52.5481
Ames24746	1523.21	1609.31	134.381	69.1172
Ames24747	1553.93	1590.26	142.708	78.9001
Ames24748	1509.33	1516.22	154.342	53.3126
Ames24749	1510.69	1525.79	156.359	70.3715
Ames24750	1541.37	1492.11	180.43	77.4391
Ames24751	1436.5	1481.73	152.923	71.7144
Ames24707	1459.71	1347.98	112.876	51.8911
Ames24708	1407.75	1346.62	106.659	54.2023
Ames24705	1645.38	1575.64	144.965	75.7635
Ames24709	1444.93	1414.99	154.623	62.9466
Ames24710	1566.87	1517.89	130.92	67.7824
Ames24711	1473.59	1456.47	148.357	57.1959
Ames24713	1509.42	1480.28	152.781	70.9105
Ames24714	1320.82	1294.2	128.925	51.1399
Ames24715	1337.53	1389.82	132.244	57.7738
Ames24716	1562.53	1547.45	130.858	74.6178
Ames24717	1541.66	1579.48	142.165	77.4969
Ames24718	1581	1535.16	136.891	64.749
Ames24719	1487.9	1469.54	147.977	63.3922
Ames24720	1479.24	1421.64	158.409	73.0801
Ames24721	1433.22	1413.6	132.922	70.9226
Ames24722	1418.51	1378.81	132.034	55.5992
Ames24723	1380.5	1399.27	133.179	76.1271
Ames24724	1328.68	1330.11	116.281	38.2014
Ames24725	1285.25	1294.56	129.308	55.1681
PI550566	1443.45	1407.33	138.422	65.6541
Ames22755	1556.22	1504.98	136.991	58.584
PI568158	1547.89	1584.46	173.225	82.6161
PI568159	1612.9	1591.9	161.118	74.2132
PI568160	1626.84	1616.25	177.247	96.0054
PI595366	1596.98	1582.44	141.917	79.6004
PI596354	1683.9	1657.77	159.156	78.3753
PI595367	1706.08	1658.92	168.716	80.2409
PI596355	1536.7	1591.3	149.601	66.6493
PI596356	1628.92	1663.55	146.585	77.6093
PI596357	1685.23	1651.74	139.045	76.8887
PI638550	1638.41	1627.72	157.084	82.9235
PI391670	1445.98	1341.13	100.963	43.38
PI303933	1426.01	1428.41	116.313	57.6616
PI303935	1311.47	1335.92	156.46	73.7997
PI303938	1302.68	1267.95	132.119	57.0527
PI303939	1485.83	1483.22	149.415	86.3331
PI303924	1267.48	1191.33	131.535	49.5863
PI200189	1605.64	1577.41	178.579	97.4311
PI200191	1431.05	1432.96	133.987	60.8614
PI200192	1546.94	1513.63	153.354	64.9188
PI200181	1410.62	1314.27	148.947	62.3496
PI200195	1426.49	1405.27	171.417	88.1963
PI610493	1746.87	1656.48	176.41	75.3377
PI610494	1597.61	1547.01	164.281	81.7451
PI561695	1587.63	1469.3	136.109	52.7433
PI561694	1485.14	1461.59	116.185	47.1678
PI601584	1461.5	1475.98	138.705	74.7057
NSL8585	1384.3	1372.42	138.101	44.8077
PI587133	1440.64	1437.32	117.8	45.7114
Ames28186	1362.44	1306.79	121.096	46.0899
Ames22048	1481.19	1371.18	139.682	40.2669
PI644102	1425.54	1368.75	113.74	48.0143
Ames26021	1671.47	1621.09	158.374	75.0648
PI531081	1474.12	1487.2	134.209	59.279
PI531082	1449.01	1507.86	156.17	88.64
PI601150	1462.87	1454.56	142.701	75.2687
PI601319	1407.08	1408.96	147.041	76.571
PI601321	1299.56	1301.29	129.429	65.4393
PI601775	1623.78	1592.89	174.899	89.1048
PI601776	1274.14	1290.76	129.844	44.5256
PI601468	1553.69	1564.15	155.264	76.2584
PI601778	1532.7	1510.64	159.716	77.6632
PI601570	1437.89	1427.09	143.033	59.5652
PI601789	1381.13	1402.59	150.136	60.7544
PI601190	1435.94	1394.08	128.677	62.9686
NSL30880	1746.4	1615.31	182.069	100.251
NSL242483	1742.61	1649.13	184.173	99.9932
PI539930	1262.34	1251.3	112.609	43.2212
Ames23508	1203.03	1155.94	106.67	35.07
Ames23510	1245.8	1215.96	111.245	38.6078
Ames23509	1225.31	1260.09	104.882	46.4692
PI601611	1385.78	1362.09	128.987	50.0947
NSL30835	1462.47	1483.8	121.64	52.4105
PI533658	1434.43	1478.64	135.143	67.6251
PI533659	1487.87	1497.74	123.145	62.4477
PI538242	1406.55	1422.77	140.906	62.1894
PI538244	1508.1	1525.25	184.337	108.545
NSL34374	1399.96	1379.45	163.041	65.5856
PI606769	1521.91	1515.06	139.857	72.4109
PI508277	1542.12	1475.14	146.782	63.8608
PI518660	1339.94	1434.6	127.192	53.3873
PI524969	1424.93	1388.71	156.194	62.7303
PI524970	1446.8	1425.35	158.626	75.222
PI538231	1555.17	1494.19	144.518	50.7661
PI538236	1359.62	1333.72	137.02	55.6714
PI538239	1447.58	1396.5	140.298	60.1409
PI340826	1358.06	1352.22	102.724	43.0511
PI340827	1472.39	1444.23	147.829	73.6898
PI340829	1348.78	1327.63	103.811	46.1651
PI340820	1273.07	1271.05	117.365	52.4329
PI340830	1461.76	1341.36	130.873	57.6352
PI267167	1514.82	1467.78	146.463	71.9506
Ames22051	1520.67	1503.9	114.57	65.8641
Ames22052	1492.21	1492.39	84.8808	34.7308
Ames22053	1454.02	1500.2	109.631	49.6575
Ames22054	1208.03	1157.83	87.3474	30.2419
Ames22055	1358.7	1305.47	108.571	42.9569
Ames22056	1235.18	1247.05	103.003	34.9633
Ames22057	1323.85	1297.31	115.623	39.1492
Ames22058	1339.87	1340.96	109.695	41.3157
Ames22059	1272.95	1282.93	112.079	48.736
Ames22060	1414.81	1400.75	106.55	39.1396
Ames22061	1518.41	1440.78	154.441	68.9488
Ames22062	1423.77	1417.64	130.498	49.1663
Ames22063	1419.14	1402.31	113.974	45.938
Ames22064	1349.83	1353.97	117.672	58.6523
Ames22065	1342.96	1379.17	131.609	43.7812
Ames22066	1409.34	1395.58	106.796	36.5096
Ames22067	1173.21	1128.43	101.79	25.5834
Ames19330	1261.2	1261.6	134.011	45.6544
NSL30062	1378.12	1357.61	129.659	54.6744
PI587155	1365.87	1346.96	145.978	54.4717
NSL30063	1394.39	1419.4	150.118	72.1535
NSL30074	1384.44	1382.26	127.601	51.5427
Ames27194	1287.45	1304.91	125.371	53.5004
PI520770	1381.2	1362.75	119.672	42.7817
PI520771	1659.85	1599.76	153.367	72.5849
PI520772	1464.32	1435.8	134.303	54.0385
Ames19292	1514.2	1506.77	149.37	79.1545
WD456	1534.43	1589.84	179.352	96.5972
NSL30070	1359.09	1309.76	139.165	58.726
NSL30066	1462.19	1414.19	155.816	75.8729
NSL8583	1434.72	1375.33	106.638	38.5985
NSL28968	1538.44	1482.42	NA	NA
Ames22049	1458.9	1385.14	120.51	44.3072
PI233312	1304.34	1275.04	136.987	55.171
PI601374	1439.95	1398.15	134.481	58.5251
PI601375	1411.17	1406.93	139.503	67.4157
PI601490	1786.25	1684.43	165.747	62.4016
PI601491	1482.1	1462.91	148.674	60.1013
NSL243016	1497.56	1457.63	139.603	68.8912
PI601559	1478.19	1447.94	169.895	83.3296
PI601808	1476.66	1470.24	157.356	62.7926
PI601560	1490.09	1420.23	137.484	42.9995
PI601300	1461.85	1454.24	151.275	66.6528
PI198893	1609.69	1638.81	143.325	73.8288
PI198895	1608.76	1553.32	135.218	61.9986
PI648424	1597.64	1528.26	149.204	81.3734
PI648425	1568.33	1518.84	139.254	72.6872
PI648423	1421.44	1424.44	149.271	71.5544
PI358532	1501.33	1322.07	NA	NA
PI601563	1546.77	1532.49	167.584	82.318
Ames12814	1627.61	1561.27	143.866	72.7153
Ames12815	1595.02	1581.29	134.999	70.3521
Ames12817	1406.38	1448.72	139.632	68.1562
Ames12818	1662.17	1621.39	162.381	72.3394
Ames12819	1473.55	1479.09	144.148	74.3228
Ames12820	1546.75	1537.65	152.452	70.0363
Ames12821	1571.76	1652.72	130.544	67.0539
Ames12822	1609.99	1610.47	146.161	83.7177
Ames12823	1486.3	1561.5	135.334	67.4687
Ames12824	1567.6	1557.48	160.359	78.4922
NSL42873	1381.34	1318.13	126.38	44.9701
Ames23389	1256.18	1238.69	122.741	45.8281
PI587139	1479.92	1433.01	134.44	40.0144
Ames28170	1409.64	1424.76	99.6157	34.4511
PI587140	1524.53	1499.84	157.096	74.5906
Ames26760	1480.03	1437.45	146.094	69.5187
Ames26761	1552.65	1530.26	114.645	45.6329
Ames26762	1519.91	1556.22	132.974	65.8743
Ames27451	1516.79	1551.6	158.641	81.9607
Ames8396	1483.37	1432.46	148.978	76.6164
Ames23469	1445.14	1454	141.791	70.0799
Ames23470	1531.53	1529.85	163.471	66.8412
PI587142	1391.56	1404.86	146.915	70.6418
NSL42872	1374.13	1333.11	145.943	73.7856
NSL42875	1375.12	1419.46	151.86	77.5316
Ames22439	1469.01	1425.76	114.984	54.5854
PI601009	1477.65	1499.38	163.274	69.9704
PI539870	1495.11	1507.92	133.516	57.5667
PI601007	1460.93	1470.81	139.353	65.0971
NSL42874	1255.42	1292.37	106.874	49.5219
Ames22016	1283.65	1270.34	110.525	40.0186
Ames22017	1346.36	1170.72	78.3606	29.3645
Ames22018	1235.3	1227.27	118.493	43.2405
Ames22019	1317.73	1256.99	132.746	31.1925
Ames26812	986.154	970.413	76.8166	27.4878
Ames22020	1316.29	1285.45	131.384	41.6983
Ames22021	1327.95	1275.43	129.132	34.866
Ames23506	1195.38	1145.17	101.518	31.937
Ames22022	1509.18	1467.7	120.613	40.7927
Ames26813	1144.93	1155.97	71.3419	19.6154
Ames22023	1370.64	1339.25	144.343	59.0881
Ames22024	1385.31	1384.72	111.939	39.7105
PI221750	1404.32	1394.1	123.438	52.2857
PI644100	1508.9	1494.49	111.771	40.9382
PI601564	1627.12	1615.66	128.015	65.9896
Ames27115	1440.01	1440.56	124.862	58.8505
PI601208	1458.38	1439.07	139.269	70.9458
PI601457	1330.14	1341.78	143.377	61.3987
PI601458	1420.87	1387.92	136.099	58.5268
PI601459	1469.76	1401.53	148.205	68.3776
PI186227	1622.69	1564.66	130.606	56.4592
PI186228	1474.47	1439.44	129.328	64.5239
PI601725	1517.21	1506.42	165.332	77.5712
PI600954	1528.21	1455.22	145.386	57.2559
PI538007	1435.65	1447.44	132.291	57.2238
PI547086	1575.69	1579.74	147.849	63.1312
PI601004	1466.47	1481.27	154.601	66.2772
PI539926	1588.99	1607.04	135.328	60.6766
PI600791	1504.5	1461.17	118.401	42.9945
PI600944	1501.18	1471.13	145.749	68.0298
PI601494	1602.13	1596.86	139.666	61.7792
NSL30867	1532.1	1547.94	131.398	60.863
Ames26004	1443.2	1405.15	124.9	53.6295
Ames24712	1462.61	1440.04	122.945	55.2639
PI587137	1478.6	1415.41	132.401	53.5293
PI594050	1503.91	1453.62	156.597	63.9905
PI594051	1567.19	1594.01	168.771	76.1235
PI594052	1618.01	1595.79	168.095	68.5539
PI594053	1635.36	1607.74	158.281	80.5827
PI594054	1524.82	1474.44	119.679	45.3263
PI594055	1585	1596.45	146.118	64.4762
PI594056	1557.66	1414.98	162.062	71.4469
PI594057	1572.56	1538.35	127.125	47.9842
PI594058	1554.19	1567.67	177.275	81.17
PI594059	1522.8	1476.22	147.764	69.6696
PI594060	1657.75	1636.41	165.761	67.3395
PI594061	1639	1586.08	107.356	36.6131
PI594062	1562	1609.74	154.398	60.9595
PI594063	1669.91	1609.89	138.839	54.5083
PI594064	1734.08	1616.96	158.867	64.8154
PI594065	1547.36	1533.41	146.583	66.9543
PI594066	1556.15	1524.71	167.615	75.6719
PI594067	1563.73	1570.05	193.467	106.992
PI594068	1601.61	1674.73	162.27	64.5961
PI594069	1510.12	1532.94	164.804	71.8126
PI594070	1491.12	1486.59	164.102	59.922
PI604605	1528.06	1442.74	135.339	54.186
PI594071	1519.35	1507.48	175.936	78.9335
PI594072	1561.73	1531.55	163.959	85.6577
PI594073	1589.21	1557.71	165.189	97.1571
PI594074	1560.74	1573.22	144.54	66.0312
PI604606	1659.9	1507.51	136.493	63.6872
PI594075	1687.83	1584.17	170.059	69.5839
PI594076	1640.45	1582.79	151.77	67.7908
PI594077	1544.47	1507.58	160.575	66.8405
PI594078	1551.39	1538.21	122.351	54.1936
PI594079	1505.35	1498	109.139	46.8162
PI594080	1548.68	1544.51	161.845	85.8198
PI594081	1670	1635.97	125.987	59.4878
PI594082	1576.14	1594.81	152.974	60.6017
PI594083	1628.79	1650.65	143.452	67.1933
PI594084	1583.06	1587.8	149.013	56.7058
PI594085	1642.53	1665.61	133.92	55.9478
PI594086	1579.45	1664.05	145.304	62.0206
PI594087	1606.95	1580.79	150.638	56.5811
PI594088	1557.09	1542.29	148.218	62.767
PI594089	1530.57	1531.65	150.395	67.162
PI594090	1610.17	1600.43	155.751	63.4276
PI594091	1640.49	1640.69	147.873	60.6407
PI597578	1509.48	1517.5	121.868	56.7517
PI638549	1634.12	1651.71	173.125	84.7919
PI303925	1310.48	1348.83	151.784	71.7055
PI303932	1447.86	1436.59	125.139	63.0012
PI542715	1595.52	1609.17	147.882	77.5904
PI542716	1560.3	1547.27	148.896	84.9021
PI200196	1514.45	1479.97	118.054	69.756
PI340812	1444.78	1422.57	160.752	77.9169
PI200180	1469.13	1497.25	141.821	72.9367
NSL28966	1532.28	1464.9	149.2	59.3996
NSL68211	1516.9	1509.66	143.913	83.8736
Ames19288	1479.64	1491.08	144.31	56.9449
Ames26765	1538.99	1557.47	123.624	63.5993
Ames26766	1533.85	1548.13	127.975	62.8262
Ames19290	1556.51	1548.82	128.212	60.2106
Ames27183	1448.97	1432.62	125.507	48.0636
Ames23922	1406.58	1382.08	118.716	49.7523
NSL28967	1439.22	1387.95	118.892	50.9032
PI572413	1580.14	1566.9	149.768	75.8438
NSL65874	1543.98	1472.34	142.611	57.5073
Ames22756	1522.42	1504.63	166.285	91.9896
PI517968	1412.42	1353.85	125.495	56.3445
Ames22757	1423.8	1397.44	138.135	67.983
PI517971	1485.83	1427.99	128.5	64.2534
PI601774	1518.83	1486.14	141.843	67.1384
PI601777	1587.35	1549.06	167.478	80.574
PI601496	1357.9	1366.67	139.035	54.7216
PI601780	1457.39	1413.56	159.953	74.9045
PI601781	1321.18	1304.67	144.855	49.7347
PI601782	1514.98	1466.24	142.568	65.6331
PI601784	1452.58	1442.04	163.38	73.3939
PI601787	1688.19	1536.21	144.235	65.8515
PI601470	1599.75	1591.84	163.491	78.4361
PI601790	1369.71	1384.35	157.025	70.9139
Ames19326	1428.49	1421.24	139.912	71.0292
PI340853	1470.29	1395.6	130.553	59.6247
PI340859	1456.21	1463.34	123.861	50.082
NSL29316	1688.61	1657.57	171.141	92.0578
NSL29317	1553.58	1568.1	144.001	73.5979
NSL29319	1439.04	1423.15	127.505	56.7089
NSL29898	1455.32	1441.6	132.045	60.5626
NSL30868	1693.69	1580.59	133.914	66.1526
Ames21096	1818.02	1765.59	184.326	105.914
PI542958	1766.01	1814.03	146.484	78.6613
PI587151	1587.36	1505.02	149.384	57.8597
PI587149	1508.74	1511.09	177.566	73.2833
PI587153	1411.42	1326.8	97.3205	46.1071
Ames8399	1297.43	1273.72	102.856	42.8931
NSL30059	1334.98	1261.62	115.477	51.4204
PI587154	1432.54	1407.31	105.715	43.9457
Ames22767	1315.16	1260.98	85.4734	41.716
PI601502	1627.9	1604.32	155.845	74.6466
Ames26756	1685.2	1567.88	126.651	53.7718
PI391672	1247.13	1241.98	119.173	41.4091
Ames2335	1532.5	1515.19	136.724	76.5891
PI391682	1419.21	1370.53	192.185	96.5748
Ames2331	1447.58	1414.81	137.321	64.833
PI391665	1468.57	1379.92	139.195	64.2713
PI391666	1396.69	1376.24	133.947	52.6819
Ames2333	1586.78	1541.34	129.04	74.3714
Ames2334	NA	1635.44	91.6254	53.9851
Ames27196	1454.09	1450.65	129.024	53.9092
NSL29289	1428.55	1406.28	139.302	57.7111
NSL30903	1544.97	1536.57	133.521	68.8295
NSL8579	1753.83	1506.17	140.811	52.389
PI601489	1603.21	1552.27	154.663	79.4256
PI601377	1436.52	1456.9	125.371	49.6133
NSL15405	1293.18	1285.53	126.179	47.3758
PI601269	1510.3	1490.44	149.027	72.4854
PI601159	1655.44	1561.09	140.392	60.6457
Ames2336	1471.96	1546.82	101.274	44.17
PI601210	1480.49	1501.79	141.111	64.0299
PI601211	1541.91	1522.23	137.041	69.5715
Ames2338	1500	1442.77	142.201	72.692
PI358528	1510.79	1492.69	163.874	61.9745
PI198897	1532.79	1431.39	145.295	72.7557
PI601745	1535.8	1602.18	176.999	94.1167
NSL30905	1775.12	1686.16	147.606	62.871
PI648426	1547.3	1547.94	162.049	83.2336
PI648427	1572.05	1553.5	177.742	93.4123
PI648428	1709.98	1671	174.599	87.0175
PI648429	1623.29	1602.57	173.39	97.7101
PI648430	1635.83	1543.06	161.583	75.4641
PI648431	1611.95	1608.55	161.63	82.6327
PI648432	1557.62	1568.51	164.048	87.8958
PI648433	1630.34	1575.64	167.609	85.9218
PI601561	1550.34	1571.85	167.399	81.7286
PI601301	1587.72	1531.06	156.743	69.0681
PI601438	1567.58	1553.35	160.781	63.8701
PI406106	1481.62	1483.03	146.968	58.6071
PI221813	NA	1601.23	148.419	78.6392
Ames25219	1500.47	1492.06	150.84	55.5506
Ames25220	1462.57	1468.86	154.152	51.242
Ames25221	1499.1	1498.7	152.805	52.0091
Ames23459	1629.15	1581.79	121.724	65.4333
Ames23460	1340.4	1334.67	129.076	59.085
Ames19309	1449.8	1434.27	137.922	56.5997
Ames23473	1472.27	1449.54	132.828	62.699
PI406126	1689.99	1620.79	148.747	79.4959
Ames23503	1563.37	1578.69	182.763	91.2231
PI406128	1525.62	1486.69	160.716	69.0549
PI406108	1641.88	1692.94	110.278	46.5459
Ames28974	1431.23	1394.99	124.258	57.768
Ames28972	1370.35	1392.85	129.89	70.4035
Ames28971	1443.53	1421.39	110.779	49.2331
Ames28976	1451.8	1467.46	112.217	57.9546
Ames28975	1327.97	1380.58	138.029	80.7553
Ames28970	1382.26	1369.93	141.388	78.8575
Ames28981	1454.27	1435.82	140.608	71.3033
Ames28973	1400.52	1515.22	131.29	61.6479
Ames28982	1403.42	1354.72	126.087	64.4339
Ames28979	1393.82	1413.65	143.616	69.4778
Ames28978	1366.59	1430.55	127.115	60.0262
Ames28977	1520.39	1541.7	149.623	68.3344
Ames28980	1424.96	1421.2	136.864	73.2205
Ames29030	1478.41	1439.01	152.001	69.9502
Ames28999	1561.9	1596.32	158.334	98.8813
Ames29000	1532.15	1565.61	160.944	97.5979
Ames28998	1526.24	1515.8	156.506	93.7463
Ames29001	1676.33	1608.88	108.929	57.5553
Ames29010	1499.4	1470.79	142.707	64.0089
Ames29011	1514.27	1517.87	137.57	62.9862
Ames29012	1475.49	1526.66	128.057	67.9473
Ames29013	1513.99	1475.38	125.645	55.7586
Ames29014	1492.48	1547.32	133.715	69.2481
Ames29015	1508.88	1543.03	137.707	61.41
Ames29016	1552.19	1521.54	137.231	67.0086
Ames29017	1442.44	1421.15	128.954	65.1456
Ames29018	1452.66	1427.11	131.513	66.1128
Ames29019	1456.93	1441.28	129.052	68.766
Ames29002	1526.8	1477.75	114.088	53.5053
Ames29020	1427.52	1422.01	135.503	69.9514
Ames29021	1434.03	1469.16	119.988	68.6587
Ames29003	1533.93	1484.64	124.242	52.4855
Ames29004	1465.75	1428.56	116.872	52.4311
Ames29005	1524.03	1538.28	139.659	67.4509
Ames29006	1376.59	1430.26	143.114	61.4845
Ames29007	1551.4	1531.48	128.655	67.2844
Ames29008	1492	1488.26	136.597	68.7953
Ames29009	1591.91	1565.36	162.954	78.4283
Ames29022	1626.1	1633.57	155.175	87.9767
Ames29023	1577.12	1589.31	144.297	84.0967
Ames29024	1588.77	1621.78	146.096	84.735
Ames29025	1645.5	1597.95	147.829	87.2071
Ames29026	1568.23	1654.8	148.753	80.962
Ames29027	1609.51	1645.71	154.938	83.0864
Ames29028	1622.1	1605.31	155.632	95.2569
NSL437903	1428.69	1398.23	142.256	62.0356
PI607383	1527.37	1560.97	145.352	62.8155
PI634211	1565.12	1495.44	157.242	72.1916
PI634212	1587.95	1546.27	160.907	76.1343
PI634213	1551.9	1567.05	163.077	86.5837
PI634214	1578.45	1607.26	171.442	79.8063
PI634215	1576.81	1564.47	144.983	59.7354
NSL65866	1616.02	1574.84	160.654	72.6654
PI550461	1686.6	1615.87	156.98	70.696
PI340855	1486.35	1446.07	150.998	94.265
NSL65868	1580.8	1557.5	149.049	60.7209
PI340857	1427.81	1434.59	139.367	62.238
PI340860	1554.9	1564.18	120.238	68.562
PI603939	1564.05	1566.36	145.157	79.5987
PI550470	1711.05	1578.83	124.795	46.861
PI550462	1604.11	1564.11	171.975	88.1814
PI550440	1683.87	1697.04	154.728	91.5116
PI550464	1494.89	1461.13	156.342	67.42
NSL65863	1624.88	1606.7	164.088	70.6996
PI550466	1555.11	1601.99	165.665	77.0842
PI550473	1527.54	1547.37	169.256	89.811
Ames8397	1572.6	1541.31	171.261	78.6485
Ames27065	1553.67	1583.94	175.3	88.2277
PI608774	1527.19	1520.52	151.628	66.9456
PI550483	1464.01	1486.4	138.972	64.6305
PI608765	1621.29	1584.94	161.795	67.7508
PI608766	1579.39	1574.29	131.14	69.8153
PI564682	1578.82	1547.7	161.204	78.8797
PI584528	1610.99	1564.15	148.437	61.7645
PI405711	1306.92	1271.66	166.262	77.8145
Ames2332	1478.05	1448.09	134.77	61.6603
PI340851	1351.03	1360.85	143.064	73.4338
PI340858	1569.41	1577.77	147.869	59.3795
NSL22983	1645.79	1607.67	197.06	102.174
Ames22015	1255.13	1198.12	96.7417	23.7106
Ames19313	1481.99	1494.33	126.973	53.1707
PI221820	1596.18	1612.37	162.603	84.3228
PI340836	1508.23	1525.56	105.91	51.5798
PI340865	1327.24	1381.61	142.421	67.8269
PI391660	1471.28	1462.54	146.53	68.4091
PI391667	NA	1388.95	130.738	61.1038
PI427111	1396.86	1418.48	143.443	67.2645
Ames27108	2026.97	1823.51	160.95	84.7882
PI405713	1398.33	1395.13	161.435	73.362
PI550558	1627.47	1658.95	167.853	87.6689
PI601191	1504.57	1541.82	168.038	86.696
PI221788	1741.94	1699.71	155.062	75.6552
PI221821	1849.12	1781.82	162.082	75.0551
PI221789	1708	1673.24	192.005	111.325
PI221790	NA	1932.91	138.074	63.375
PI221794	1749.6	1798.54	143.228	76.1952
Ames2330	1470.15	1370.25	132.286	67.17
Ames14211	1358.18	1330.71	104.273	49.9828
PI427109	1498.29	1454.34	145.752	69.0287
PI600958	1454.87	1472.41	140.615	66.6995
PI601037	1495.57	1476.88	154.908	64.9374
Ames22748	1633.95	1615.47	152.1	61.5457
Ames26799	1745.09	1736.79	136.991	67.9062
PI550496	1668.72	1611.58	155.312	78.5396
PI550497	1635.76	1613.42	156.378	85.7087
Ames22749	1522.04	1520.46	159.851	58.8081
PI587127	1487.95	1487.44	137.491	69.2859
Ames26800	1584.33	1589.68	151.429	66.1111
Ames19318	1589.42	1609.81	119.668	50.3556
Ames26801	1426.36	1464.33	132.156	65.5567
Ames26802	1545.59	1521.72	130.022	72.6964
Ames22750	1535.39	1548.04	132.776	52.5128
Ames26803	1608.17	1514.43	119.536	54.0277
Ames22751	1524.06	1536.55	136.364	72.419
NSL197104	1364.83	1344.23	131.725	54.2117
NSL197105	1720.27	1729.8	169.173	105.876
NSL197106	1844.98	1793.85	173.55	102.855
Ames22752	1734.39	1638.9	143.989	68.2159
Ames26804	1547.29	1536.2	138.418	52.5343
Ames26805	1721.84	1641.35	170.418	85.7961
Ames22753	1537.52	1514.85	157.171	76.4714
Ames26806	1773.6	1742.12	158.589	75.5998
Ames26774	1763.64	1651.29	151.611	80.7329
Ames26775	1600.55	1476.86	140.434	46.888
Ames26783	1588.92	1526.07	131.406	47.599
Ames26784	1516.41	1480.92	124.145	64.1712
Ames26785	1471.38	1509.98	142.435	72.4942
Ames26786	1543.72	1556.65	162.088	82.0471
Ames15929	1568	1550.58	151.858	77.1412
Ames26787	1565.19	1502.43	145.476	74.6408
Ames26772	1482.06	1499.75	142.127	59.4362
Ames26788	1717.37	1692.64	150.97	81.2419
Ames26789	1691.51	1715.94	152.892	76.0597
Ames26790	1838.38	1868.85	164.199	101.637
Ames26791	1680.8	1652.49	151.36	84.5902
Ames26792	1973.13	1865.2	171.538	94.5425
Ames25559	1650	1592.55	126.415	53.6807
Ames26793	1539.23	1544.51	155.902	74.5782
Ames26794	1610.29	1598.03	127.181	56.0663
PI587128	1583.45	1510.3	146.887	58.6175
PI601610	1421.2	1434.55	151.443	63.6278
Ames26795	1706.57	1668.15	126.921	55.4047
Ames27114	1699.21	1642.33	164.988	87.6376
Ames26796	1599.44	1561.83	151.401	73.1537
Ames19319	1591.99	1586.36	136.484	55.2781
Ames26797	1615.69	1597.45	147.915	75.2218
Ames26798	1543.4	1521.16	123.57	61.675
PI641242	1613.56	1552.27	167.803	78.5251
PI459078	1729.76	1687.23	155.54	99.0094
Ames2337	1527.94	1505.46	129.72	68.0744
PI405714	1441.73	1441.25	177.939	85.084
Ames2339	1697.16	1664.32	165.561	84.3581
PI459080	1564.05	1556.04	123.043	72.925
NSL30864	1561.36	1545.56	133.234	68.1327
NSL65871	1549.08	1531.42	131.115	58.4206
Ames24589	1752.93	1729.26	165.839	100.564
Ames24590	1634.11	1531.37	146.24	69.4137
Ames22028	1311.69	1349.54	107.5	39.2857
Ames22029	1275.96	1267.76	95.3101	24.6013
NSL75970	1659.02	1657.92	132.343	82.5404
Ames22031	1315.62	1341.09	109.728	42.9125
NSL75971	1622.73	1642.38	142.067	78.781
Ames22025	1415.73	1367.07	127.612	39.0872
NSL75977	1529.59	1604.91	131.908	75.9343
Ames22030	1441.74	1377.07	108.359	46.7396
PI601565	1451.93	1424.74	152.903	76.5078
Ames27444	1502.59	1485.7	130.138	52.6378
Ames27445	1529.98	1514.45	116.511	48.9088
Ames27446	1502.88	1504.93	141.008	55.6483
Ames27447	1577.32	1557.95	128.224	53.5279
PI186196	1698.54	1655.31	149.975	87.9678
PI186199	1693.7	1591.8	183.817	78.2136
PI186217	1604.34	1615.58	156.01	80.047
PI186215	1623.14	1583.25	143.889	81.5051
PI186226	NA	1649.95	114.15	63.0033
PI186229	1625.02	1520.42	155.492	84.0664
PI186230	1525.6	1471.38	152.59	58.6117
PI186218	1509.26	1532.67	138.822	71.6319
PI186192	1464.25	1397.2	160.957	85.5605
PI186185	1633.27	1609.68	97.8546	52.5837
PI186187	1493.43	1431.33	169.232	74.0423
Ames22032	1338.79	1273.37	120.347	28.6519
NSL22984	1526.85	1601.83	176.338	92.2128
Ames22754	1639.18	1611.72	117.406	55.2245
PI391662	1494.24	1526.21	111.296	45.7581
NSL22633	1883.22	1764.65	162.261	87.5912
Ames2327	1525.97	1528.58	139.858	60.0143
PI601079	1612.58	1631.2	188.13	91.905
PI601402	1410.39	1367.22	155.376	64.5547
PI539920	1276.21	1293.11	139.115	57.3928
PI539921	1280.08	1282.71	122.173	50.6356
PI539922	1569.04	1581.68	161.465	81.9635
PI539927	1573.74	1524.89	131.228	48.8997
PI539923	1622.86	1640.63	134.734	55.7824
PI537097	1572.12	1612.28	135.251	65.8736
PI538009	1465.29	1461.07	155.154	55.6712
PI539924	1390	1387.08	149.712	67.35
PI537099	1466.47	1487.12	137.863	55.0282
PI547088	1544.04	1543.64	157.388	70.2407
PI538011	1464.07	1441.66	135.798	61.526
PI600955	1606.37	1587.13	140.145	69.439
PI601360	1303.74	1367.46	140.636	60.931
PI601316	1411.81	1382.42	118.694	52.9725
PI601317	1437.78	1399.99	110.226	37.4449
PI601416	1319.12	1327.93	117.206	48.1745
PI601405	1397.22	1294.71	134.964	50.7114
PI601171	1566.77	1576.51	148.625	83.4514
PI600755	1525.16	1483.61	NA	NA
PI600729	1545.54	1492.8	166.644	79.1127
PI601378	1432.12	1457.52	136.104	60.1486
PI601209	1428.78	1395.76	165.026	52.9647
PI601440	1631.99	1636.75	151.64	75.4673
PI601566	1442.78	1518.33	142.004	52.9426
PI600956	1568.3	1582.66	147.583	61.6423
Ames27135	1291.06	1264.15	134.479	49.8066
PI558532	1539.23	1462.81	146.975	69.3708
Ames26764	1498.01	1503.61	165.298	77.2485
Ames19286	1530.44	1450.81	NA	NA
Ames19287	1576.32	1519.07	165.842	72.9299
Ames28939	1647.28	1607.92	162.044	81.069
PI583350	1586.2	1591.23	159.994	82.3116
PI583351	1557.74	1514.33	156.805	65.8006
PI583352	1459.34	1455.61	121.919	50.8585
PI634206	1577.66	1556.48	159.141	65.2521
PI634207	1533.55	1480.49	121.017	45.6374
Ames19321	1664.6	1623.06	147.81	72.1789
Ames27138	1624.27	1594.32	161.819	75.599
Ames27137	1568.55	1540.57	135.128	62.8662
PI607512	1583.5	1628.8	144.448	70.407
Ames28366	1561.5	1567.31	144.862	69.1743
PI592741	1576.54	1601.36	109.82	60.5451
PI550555	1613.8	1604.29	123.628	58.6302
PI511309	1518.81	1545.87	163.219	77.7784
PI511310	1528.43	1565.98	160.366	74.7151
PI511311	1522.62	1538.57	165.631	78.8572
PI531085	1562.03	1558.42	126.829	51.3025
Ames28412	1531.01	1577.46	122.767	52.9911
Ames28413	1521.85	1515.94	136.256	52.8555
Ames27141	1631.74	1606.55	133.488	57.6465
Ames27142	1494.07	1501.76	154.913	72.6765
Ames27143	1683.99	1681.1	145.126	70.0507
Ames27159	1658.34	1606.57	166.999	80.4909
Ames27160	1536.85	1601.68	164.999	80.7815
Ames27161	1581.37	1544.22	173.553	92.8431
Ames27178	1513.38	1533.9	143.474	59.7699
Ames27182	1543.33	1569.8	175.899	90.3839
Ames22044	1288.76	1232.15	129.721	40.1326
Ames22045	1294.59	1255.83	108.51	38.889
Ames22046	1244.32	1229.07	129.405	37.536
Ames22047	1350.87	1291.04	112.988	49.5101
PI303926	1393.63	1394.86	138.731	60.3427
PI303930	1418.85	1369.3	142.242	70.839
PI303937	1728.4	1599.73	169.317	81.4363
Ames2328	1393.25	1353.78	129.477	54.8949
PI559918	1511.93	1508.68	156.505	86.156
PI601583	1412.13	1436.09	129.364	63.0755
PI601417	1539.01	1553.14	159.3	83.6337
PI340813	1558.02	1495.32	136.27	63.9406
PI200182	1542.15	1535.64	186.758	79.9519
PI200185	1555.05	1476.54	164.753	78.0172
PI200179	1431.73	1420.98	118.083	58.2014
PI200188	1382.6	1394.68	148.765	70.0542
PI200194	1417.79	1431.5	175.538	93.7475
PI553054	1385.17	1418.3	111.008	35.634
PI553063	1576.72	1475.59	179.272	78.0885
PI553064	1732.7	1696.31	142.586	72.2106
PI596499	1480.08	1432.31	159.415	60.0811
PI596500	1543.85	1505.28	111.114	57.2922
PI596501	1544.78	1542.82	128.56	66.565
PI596502	1494.51	1438.73	162.46	50.349
PI596503	1460.39	1442.3	144.038	53.4146
PI596504	1378.79	1300.84	97.747	32.1405
PI596505	1520.25	1487.27	174.695	73.8542
PI596506	1494.74	1545.77	141.913	61.9953
PI553055	1254.39	1253.27	149.614	48.6854
PI553056	1432.32	1392.7	152.043	69.6436
PI553057	1480.81	1461.5	133.929	41.7848
PI553058	1473.44	1423.21	128.573	65.7848
PI553059	1611.85	1549.5	163.705	76.171
PI553060	1566.07	1518.62	142.721	80.4014
PI553061	1448.72	1452.66	122.254	73.3712
PI553062	1389.1	1336.38	133.023	46.9762
NSL28965	1510.7	1531.58	170.089	73.4217
PI573098	1560.92	1634.45	161.153	81.7991
Ames22050	1375.14	1268.24	101.742	32.1756
PI560074	1597.92	1592.4	164.718	89.4672
PI560075	1588.62	1548.63	167.553	86.1655
Ames27184	1505.04	1554.27	139.722	63.0794
PI560081	1553.13	1518.56	115.135	62.8715
Ames27185	1595.79	1597.71	165.305	84.18
PI601270	1427.26	1420.63	129.752	66.1942
PI601008	1591.93	1557.18	139.211	75.655
PI600981	1632.19	1656.72	159.878	79.2372
PI601318	1371.86	1392.47	122.042	52.7249
PI601006	1464.3	1488.17	139.722	69.8756
PI601229	1473.28	1498.84	136.143	65.1268
PI601567	1497.37	1438.75	129.953	55.4823
PI601773	1578.21	1676.83	155.179	61.1925
PI601495	1511.34	1394.44	138.358	62.4438
PI601779	1715.84	1708.66	159.486	70.8156
PI601783	1566.27	1524.74	139.202	63.5091
PI601572	1435.28	1431.75	150.551	66.7342
PI601786	1569.59	1525.75	167.718	74.9061
PI601498	1583.63	1637.33	178.098	94.3525
PI601501	1592.75	1609.68	142.439	65.7697
PI601322	1482.7	1494.27	171.6	70.1974
NSL30866	1631.87	1567.59	165.261	63.6104
NSL30871	1633.87	1610	127.835	74.1483
NSL30878	1561.34	1548.77	146.026	75.4986
NSL30879	1612.75	1573.12	169.525	76.4877
NSL242484	1530.47	1588.11	130.11	53.8814
NSL30883	1518.01	1511.25	124.849	54.068
Ames21095	1751.52	1644.88	183.753	89.7251
NSL30884	1650.53	1606.39	188.492	105.075
NSL30885	1622.48	1566.75	174.323	95.6852
PI340844	1563.39	1550.75	140.569	76.7046
NSL30888	1415.31	1561.54	168.051	66.4406
NSL30889	1506.13	1503.87	177.538	81.6082
NSL30890	1607.1	1578.8	176.185	100.911
NSL30891	1410.54	1433.85	140.744	69.998
NSL30894	1561.53	1431.05	159.405	52.8247
PI340856	1478.75	1509.68	130.596	72.4491
NSL30895	1541.57	1567.98	157.722	72.7383
NSL30896	1501.06	1510.86	152.3	70.5426
NSL30898	1584.21	1527.07	166.267	65.4501
NSL30901	1669.31	1618.22	159.192	84.4958
NSL30902	1553.09	1594.58	148.752	77.3021
NSL30865	1535.42	1560.23	141.103	66.602
NSL29303	1511.25	1499.35	131.895	57.6083
NSL29304	1494.53	1532.47	128.77	65.0938
NSL29305	1455.36	1430.51	151.763	69.3748
NSL29314	1446.2	1436.21	144.195	53.1658
NSL42804	1514.57	1453.84	152.29	83.9912
PI531509	1602.99	1607.3	167.769	88.0949
PI531510	1676.16	1645.15	167.429	94.4165
PI531511	1653.97	1642.4	158.989	72.0498
PI592733	1689.72	1683.59	139.372	76.7176
PI592734	1644.57	1585.39	156.239	83.6244
NSL30869	1264.41	1259.96	99.9123	33.4203
PI340866	1374.39	1482.73	148.605	78.3391
PI340867	1427.56	1376.6	133.227	63.1522
NSL30872	1548.48	1574.01	140.512	69.2716
NSL30873	1558.05	1566.62	165.124	78.0645
NSL30874	1679.36	1570.89	170.024	79.5906
NSL30875	1740.16	1659.25	199.77	108.52
NSL30876	1605.3	1560.61	143.333	64.6599
NSL117226	1489.69	1410.52	146.187	58.9023
NSL42806	1507.46	1415.44	128.244	58.261
NSL30877	1631.18	1545.61	163.981	98.7703
NSL42807	1522.23	1437.02	119.13	53.0756
NSL42808	1523.76	1429.62	116.54	42.4232
NSL29282	1705.99	1672.5	70.1718	30.8783
NSL29284	1611.69	1551.78	83.9262	40.5612
NSL29285	1620.12	1659.74	101.392	32.9115
NSL30906	1662.71	1671.26	122.105	48.8853
NSL30907	1536.73	1596.08	103.111	40.0777
NSL30908	1588.83	1559.25	103.632	41.1393
NSL30909	1652.06	1605.92	98.0737	53.9389
NSL29286	1507.35	1497.11	NA	NA
NSL30910	1568.9	1545.1	75.4217	26.7587
NSL30911	1723.66	1630.17	104.565	48.4884
NSL30912	1682.22	1652.5	79.5756	39.7064
NSL30913	1637.93	1606.58	52.4843	24.6336
NSL29287	1732.91	1605.24	100.823	43.7331
PI340846	1552.36	1523.02	127.362	67.3237
PI340854	1536.46	1561.1	169.661	89.0649
PI340868	1473.15	1452.15	144.723	79.0458
Ames2341	1761.31	1678.36	171.867	84.6666
PI601612	1600.24	1518.1	157.98	83.1038
PI600751	1547.34	1520.88	150.105	70.0535
PI587132	1702.24	1674.29	141.838	86.7568
NSL75979	1625.99	1554.99	170.221	100.266
NSL75980	1525.47	1537.87	155.997	93.614
PI459082	1291.65	1355.32	129.854	54.9041
PI358527	1338.41	1389.3	154.414	52.8254
PI358529	1441.69	1356.93	128.383	53.0673
PI358530	1483.32	1424.22	134.673	67.4549
PI358531	1379.35	1398.03	139.077	60.9615
PI358534	1425.83	1432.73	127.759	46.6633
PI358536	1470.27	1406.96	171.031	60.994
PI358537	1502.27	1457.73	165.72	58.4385
PI358538	1463.37	1461	145.975	61.6545
PI358539	1409.1	1418.59	138.239	62.037
PI358533	1328.46	1357.68	145.531	50.1135
Ames2329	1619	1677.63	156.362	69.1991
PI405709	1405.59	1415.14	119.709	63.952
Ames2326	1406.32	1332.35	118.325	51.4092
PI303943	1678.46	1655.83	144.114	72.6438
Ames26022	1525.83	1543.71	142.035	68.7189
PI391678	1466.26	1447.53	170.834	88.0431
Ames19328	1557.07	1532.44	144.744	63.2278
Ames19006	1578.29	1584.51	150.079	66.5454
Ames19007	1864.98	1719.61	166.591	86.1354
Ames19008	1617.68	1620.68	159.649	74.267
Ames19009	1740.33	1730.24	145.296	41.036
PI542959	1708.52	1738.04	169.195	93.9745
PI587150	1487.32	1528.53	133.801	64.8222
Ames14115	1551.73	1513.42	143.942	65.5827
Ames14116	1602.73	1581.41	153.123	60.3335
Ames19010	1373.79	1495.45	131.159	63.955
Ames19011	1674.7	1614.06	141.953	64.8376
Ames19012	1713.15	1624.47	170.534	74.3764
Ames14112	1729.91	1679.93	141.788	54.8807
PI542955	1769.16	1698.25	152.337	69.1324
Ames19013	1812.76	1679.8	169.251	75.764
PI542956	1753.15	1654.93	127.789	66.8086
Ames19014	1548.89	1482.12	127.419	57.0533
Ames19015	1715.28	1701.02	148.599	76.9961
Ames19016	1455.66	1446.4	137.264	53.4622
PI542957	1694.89	1683.29	143.8	66.1422
Ames19017	1655.32	1602.24	149.521	63.5815
Ames27193	1597.38	1553.7	158.351	79.4478
Ames19019	1541.92	1548.81	155.667	76.2861
Ames24989	1609	1569.67	148.741	67.6771
Ames19000	1586.84	1561.93	125.081	53.3923
NSL30053	1575.86	1518.8	127.576	58.0642
NSL30067	1540.7	1515.48	155.727	78.2819
NSL30060	1459.07	1409.99	160.43	73.1277
NSL30064	1559.24	1536.8	171.18	87.7387
NSL30071	1491.82	1504.23	133.041	66.6237
NSL30055	1435.27	1414.05	140.247	54.7747
NSL30073	1393.65	1351.05	157.05	75.2774
NSL30058	1423.01	1382.64	141.688	69.6896
PI587152	1420.28	1375.5	124.618	52.1249
Ames26767	1529.94	1560.39	141.731	75.638
Ames26768	1423.3	1404.36	138.907	71.1811
NSL30056	1330.5	1295.62	158.35	61.1661
PI601729	1649.33	1595.16	171.513	90.5573
NSL30065	1386.97	1336.68	164.053	71.4536
Ames19293	1486.85	1489.49	159.87	78.7317
Ames19294	1604.49	1608.86	NA	NA
Ames2340	1655.02	1640.52	126.799	71.0184
PI340871	1823.69	1828.1	158.068	95.3909
PI601689	1584.37	1621.14	114.999	52.2918
PI601684	1680.56	1562.04	148.419	65.199
PI601685	1633.24	1590.01	169.418	81.2611
PI601686	1537.55	1507.19	159.296	83.7145
PI391680	1472.81	1470.6	174.628	88.4394
Ames26741	1614.05	1610.18	130.122	67.2788
Ames26742	1597.73	1613.42	178.733	95.8945
Ames26743	1575.99	1576.69	155.04	81.8674
Ames26744	1570.46	1567.85	157.878	76.5689
Ames26745	1587.26	1567.23	136.403	58.5674
Ames26746	1559.11	1528.67	158.493	88.7251
Ames26747	1591.43	1564.84	146.062	85.7666
Ames26748	1605.76	1559.04	168.795	92.0488
Ames26749	1691.29	1691.1	159.585	91.4175
Ames26750	1582.77	1598.67	165.254	80.3156
Ames26751	1595.62	1639.6	137.299	64.8032
Ames26752	1872.32	1840.15	168.979	86.5077
Ames26753	1487.92	1553.64	178.903	89.0456
Ames26754	1661.29	1603.79	180.572	93.9818
Ames26755	1570	1541.82	127.75	66.2141
Ames26757	1595.06	1576.05	150.057	65.46
Ames26758	1444.13	1468.63	150.994	71.8921
PI595616	1252.28	1265.25	112.418	50.7125
PI594046	1402.71	1380.02	113.526	49.7656
PI594047	1656.42	1623.48	134.208	55.9757
Ames26770	1606.29	1564.58	146.773	52.2776
NSL30904	1497.83	1460.41	164.876	83.5091
Ames29394	1806.13	1748.62	154.012	93.6344
PI198889	1828.02	1737.81	149.987	70.2372
PI198890	1600.68	1599.75	147.996	88.7063
PI198892	1458.82	1417.24	176.914	84.365
PI198896	1784.01	1745.72	108.795	51.2779
PI198902	NA	1608.18	134.68	60.2069
PI198904	1736.23	1677.02	161.22	96.3048
PI601562	1472.39	1409.26	145.189	50.0899
NSL8581	1902.25	1765.87	169.016	84.8619
NSL30861	1666.18	1629.39	147.213	59.3396
PI406109	1813.71	1733.95	159.401	65.0348
PI221741	1580.13	1569.47	145.281	84.6806
PI221804	1611.15	1594.55	124.37	47.5978
PI221805	1368.49	1476.99	88.8825	36.8012
PI406113	1817.87	1707.79	132.377	61.2619
PI221811	1581.56	1613.34	145.96	73.796
PI221817	1607.51	1596.59	123.365	63.4992
PI221773	1725.44	1660.64	170.232	88.0991
PI221775	1727.18	1702.38	142.708	90.8534
PI221785	1478.28	1512.44	115.519	51.6663
PI406118	1696.08	1654.58	158.724	75.0094
PI406123	1713.04	1658.73	156.031	74.9119
PI406107	1544.14	1617	150.187	68.8623
PI406125	1666.15	1620.84	150.978	63.4321
Ab18	1418.5	1448.48	128.118	68.8094
Ab24E	1769.12	1685.28	173.527	91.1786
Ab26A	1410.48	1397.04	137.079	60.5295
Ab608A	1699.8	1720.18	179.476	94.0398
Ab610	1915.43	1816.58	158.949	71.3384
Ab616	1863.82	1792.4	178.338	93.5903
Ames28990	1430.06	1391.29	131.686	61.0699
Ames28983	1492.83	1452.86	132.41	75.1966
Ames28985	1463.71	1439.53	116.84	62.1948
Ames28994	1441.79	1446.32	116.714	57.776
Ames28995	1416.95	1431.69	146.641	70.9098
Ames28987	1523.43	1512.24	149.695	79.1773
Ames28988	1416.59	1460.55	126.805	72.3992
Ames28984	1470.52	1454.61	113.547	49.6127
Ames28991	1494.69	1517.5	134.706	50.4183
Ames28996	1501.42	1542.02	147.739	87.5449
Ames28997	1547.45	1525.05	145.98	94.0822
Ames28992	1489.59	1502.85	145.103	80.3092
Ames28993	1536.56	1553.95	136.079	57.6392
Ames28986	1425.38	1434.63	126.123	65.3852
Ames28989	1561.14	1497.41	138.737	74.4168
NSL437871	1802.16	1793.78	184.926	84.6181
NSL437877	1668.3	1726.17	139.531	72.9649
NSL437878	1698.08	1747.49	131.736	65.0244
NSL437879	1904.1	1897.44	159.92	85.0762
NSL437882	1995.43	2020.37	118.642	60.448
NSL437890	1715.01	1681.64	149.893	66.2304
NSL437891	1738.54	1718.76	159.55	85.4921
NSL437893	1453.43	1439.05	142.329	58.6356
NSL437895	1996.45	1855.93	148.482	84.2885
NSL437896	1766.9	1654.79	163.359	62.9443
NSL437897	1683.82	1724.56	179.705	79.5825
NSL437905	1622.66	1602.14	179.436	87.2076
NSL437907	1489.54	1457.76	153.087	65.7694
NSL437908	1652.43	1645.28	158.086	80.0693
NSL437909	1590.98	1564.14	167.591	80.5748
NSL437910	1573.54	1586.69	174.517	85.2126
NSL437913	1630.75	1621.45	205.551	102.157
NSL437914	1651.99	1661.93	181.136	99.4832
NSL437915	1691.88	1693.37	142.774	83.2662
NSL437920	1665.31	1594.69	163.706	77.7037
NSL437923	1542.38	1472.02	152.918	74.0034
NSL437925	1598.08	1558.01	178.113	75.8222
NSL437928	1716.48	1716.18	118.303	64.5709
NSL437929	1736.65	1753.81	197.986	86.4878
NSL437930	1546.4	1531.89	170.724	88.4378
NSL437931	1570.5	1567.65	118.763	59.605
NSL437932	1619.57	1610.96	165.09	82.9303
NSL437933	1573.39	1612.51	172.7	89.5195
NSL437934	1633.97	1601.91	164.537	75.3493
NSL437935	1595.35	1578.76	161.416	69.9807
NSL437936	1730.19	1682.2	177.296	93.2685
NSL437937	1997.25	1853.51	140.827	76.6398
NSL437939	1615.32	1589.63	171.088	95.8485
NSL437940	1710.76	1695.06	166.207	85.1758
NSL437943	1933.87	1956.07	150.865	100.833
NSL437945	2358.4	2050.19	165.312	95.4976
NSL437946	1841.3	1714.83	152.203	68.4726
NSL437947	1767.95	1710.5	121.898	59.7098
NSL437948	2041.09	1990.87	186.331	109.073
NSL437950	2100.5	2134.41	183.594	111.688
NSL437952	1678.59	1666.81	146.926	80.3386
NSL437956	2107.5	1991.71	151.345	88.9114
NSL437959	1623.98	1629.81	145.201	70.6477
NSL437960	1661.93	1639.07	136.186	70.1372
NSL437962	1542.31	1578.18	140.771	67.8712
NSL437964	1739.91	1636.38	163.889	77.2871
NSL437966	1712.22	1648.21	130.181	63.7472
NSL437967	1503.78	1609.08	148.292	77.38
NSL437968	1673.09	1652.09	164.29	75.6586
NSL437971	1655.78	1688.15	159.706	88.1076
NSL437972	1712.46	1691.48	146.868	83.3062
NSL437973	1751.5	1641.2	138.947	66.4725
NSL437976	1593.33	1573.17	144.227	76.0451
NSL437979	1599.39	1564.02	127.251	67.7004
NSL437980	1660.96	1636.61	119.219	61.4704
NSL437981	1667.35	1690.48	142.671	74.4075
NSL437982	1637.8	1623.6	126.064	70.5391
NSL437983	1639.64	1630.56	121.781	67.9299
NSL437987	1668.12	1671.94	145.888	72.6622
NSL437988	1639.57	1598.91	145.689	64.3215
NSL437989	1755.79	1654.51	156.825	74.6024
NSL437990	1711.53	1660.72	168.413	75.4878
NSL437992	1604.07	1596.24	160.717	75.5568
NSL437993	1640.95	1596.72	164.145	71.6765
NSL437994	1620.32	1588.69	155.74	71.7358
NSL437995	1687.62	1652.62	166.821	77.1185
NSL437996	1621.51	1643.27	162.707	76.9056
NSL437998	1863.78	1777.72	134.637	65.7475
NSL438002	1742.92	1730.34	141.251	68.1627
NSL438005	1739.97	1748.02	117.41	57.4353
NSL438007	1671.48	1648.21	126.495	54.4704
NSL438008	1719.51	1752.51	111.877	60.2862
NSL438009	1663.17	1601.32	139.591	56.1224
NSL438010	1651.7	1668.88	113.375	52.3682
NSL438013	1731.41	1785.3	173.512	102.005
NSL438019	1510.85	1494.27	145.452	74.8025
NSL438021	1588.71	1545.34	144.594	75.1819
NSL438022	1581.8	1566.69	139.589	63.418
NSL438023	1666.49	1648.33	121.512	59.6934
NSL438029	1639.04	1637.47	160.091	70.4572
NSL438030	1655.84	1625.65	172.363	76.7602
NSL438031	1619.64	1612.25	156.448	63.0019
NSL438032	1698.94	1735.01	181.001	104.112
NSL438033	1523.5	1519.95	159.016	72.0259
NSL438034	1595.84	1590.18	168.546	78.2229
NSL438036	1588.05	1573.99	138.764	60.2831
NSL438037	1819.88	1798.01	148.943	85.0222
NSL438038	1925.05	1924.04	155.447	98.1024
NSL438039	1822.82	1865.99	184.716	106.356
NSL438040	1804.91	1795.43	169.067	93.5376
NSL438041	1764.11	1791.66	160.97	83.2247
NSL438042	1699.65	1760.16	171.655	91.3445
NSL438043	1694.02	1840.6	157.184	75.8855
PI584529	1493.24	1550.04	121.768	63.6672
PI564852	1755.02	1680.54	149.466	84.6716
PI594048	1523.92	1509.52	144.839	54.663
PI594049	1529.95	1503.39	166.364	57.6441
PI597925	1530.96	1503.68	159.871	77.1553
PI597926	1476.78	1548.5	163.854	60.1476
PI597927	1597.47	1550.07	172.653	80.1777
PI607381	1681.68	1656.25	179.302	87.2686
PI607382	1526.87	1570.76	167.119	84.2204
PI607384	1546.47	1493.89	143.456	57.4653
PI615190	1666.89	1599.13	163.272	87.0361
PI632746	1529.07	1550.33	179.217	83.2019
PI340841	1581.47	1542.29	119.433	64.0251
PI340847	1561.57	1536.65	139.247	69.7095
PI340850	1634.48	1607.07	161.131	81.6248
PI550467	1571.71	1535.18	161.365	82.9354
Ames19283	1537.39	1525.42	143.079	65.4382
NSL30046	1567.51	1509.52	143.941	73.9771
PI550468	1662.56	1559.39	149.334	76.7289
PI340838	1634.93	1634.88	177.456	103.455
PI550469	1537.47	1597.82	148.531	57.3337
PI550443	1812.99	1779.05	127.187	61.4365
PI550454	1682.21	1713.66	159.218	72.3292
PI608764	1563.38	1560.81	155.479	73.7441
PI550471	1952.34	1900.3	136.406	63.7494
PI550472	1603.79	1587.25	135.71	66.1613
PI550463	1552.71	1560.28	157.656	68.0559
PI550455	1614.36	1611.14	167.127	89.7823
PI550465	1648.77	1668.77	160.846	80.2846
NSL65864	1365.54	1395.01	148.856	80.3558
PI608767	1661.42	1693.35	152.869	75.3931
Ames26763	1572.64	1558.26	166.607	89.8411
PI608777	1487.54	1464.97	131.861	62.5378
PI608778	1667.81	1744.99	165.62	60.53
PI550556	1629.09	1621.6	142.813	57.2756
PI509542	1548.81	1553.84	143.41	59.1845
PI527699	1671.58	1535.53	144.857	61.6374
PI527700	1516.45	1505.4	151.028	67.9729
PI539872	1627	1616	166.262	62.2412
PI561565	1643.42	1612.01	147.777	81.1845
PI270297	1794.45	1765.85	184.886	97.9156
PI564683	NA	1701.63	154	72.901
PI340861	1574.42	1600.88	150.39	86.4592
PI340839	1588.06	1642.05	125.185	69.314
Ames22011	1342.52	1300.94	129.072	44.8025
Ames22012	1220.14	1236.19	112.403	42.142
Ames22013	1258.64	1207.67	105.759	37.8669
Ames22014	1289.04	1377.47	108.743	38.1915
PI340842	1747.32	1714.24	138.964	77.3873
PI340843	1573.7	1534.81	131.454	73.8952
PI405706	1296.97	1325.5	129.083	46.4027
Ames26114	1720.7	1749.74	164.245	76.8125
Ames26118	1789.48	1734.93	143.615	65.3426
Ames28949	1719.05	1607.24	150.847	55.9822
CIze127	1750.74	1744.63	166.598	93.4516
Ames26119	1746.6	1712.54	158.802	74.5315
Ames26115	1680.19	1612.21	153.687	73.5733
Ames26120	1634.05	1603.43	143.782	72.3366
CIze21	1681.84	1673.99	169.512	83.4062
CIze23	1981.66	1802.71	187.58	95.5065
Ames28950	1700.32	1767.43	144.194	65.1543
CIze27	1680.76	1670.06	167.123	86.7709
Ames26121	1779.07	1732.7	153.006	76.7543
CIze28	1646.81	1670.66	146.597	75.7082
Ames26122	1724.39	1717.35	154.587	82.2553
Ames26123	1841.39	1864.02	129.587	64.1943
CIze29	1703.51	1656.14	156.039	70.1745
CIze3	1737.44	1792.68	153.533	98.9905
Ames26124	1682.53	1614.07	164.057	82.6268
Ames26125	1693.08	1691.43	148.963	82.0963
CIze317	1855.16	1764.08	175.333	94.1508
Ames26126	1729.18	1701.36	168.531	93.6159
Ames26127	1663.79	1614.89	175.242	94.7948
CIze38	1751.59	1720.9	154.774	78.7614
Ames26116	1727.37	1680.86	174.832	94.3554
CIze40	1526.1	1462.08	163.386	61.0398
Ames26128	1573.27	1534.31	148.62	52.6005
Ames26129	1670.08	1616.96	176.754	96.123
CIze42	1644.22	1616.26	154.937	85.9203
Ames28951	1729.47	1697.3	136.482	72.4166
Ames28952	1720.73	1680.07	192.758	95.2288
CIze44	1729.49	1830.08	153.557	82.1669
Ames26130	1817.56	1852.45	191.089	105.088
CIze49	1760.78	1728.17	186.952	89.9613
Ames28948	1718.6	1606.29	169.508	64.9752
Ames26028	1739.68	1696.1	185.153	93.7711
CIze64	1723.2	1851.19	150.506	74.2403
Ames28367	1687.88	1711.75	187.954	105.62
Ames26131	1846.13	1835.77	190.842	103.827
Ames26132	1534.09	1555.21	169.145	85.3965
Ames26133	1848.27	1804.71	131.309	63.4322
Ames26134	1545.68	1521.64	157.387	72.8643
Ames26117	1794.93	1826.55	172.431	89.1978
CIze81	1741.75	1741.94	152.775	86.6753
CIze82	1681.34	1628.23	162.551	72.8009
Ames26135	1678.04	1663.1	141.059	62.8863
CIze83	1757.03	1742.67	170.874	70.4133
Ames26136	1704.73	1712.54	158.34	79.4207
CIze85	1793.33	1690.25	173.341	92.2606
CIze86	1872.22	1802.53	140.958	66.3229
CIze88	1858.69	1870.51	165.622	80.5824
CIze89	1864.35	1944.29	136.137	73.7667
CIze91	1727.6	1773.13	133.113	70.6544
Ames28365	1627.46	1656.17	142.49	69.3098
Ames26137	1634.15	1564.46	168.474	85.1062
Ames28953	1469.34	1519.12	163.758	78.9985
Ames28954	2088.6	1987.82	147.15	76.5585
Ames21512	1752.47	1769.04	124.406	69.7188
CIze45	1606.39	1602.12	136.592	71.9809
Ames19314	1724.16	1775.6	149.65	70.8495
CIze7	1947.32	1852.61	179.142	92.3625
CIze90	1827.44	1803.13	142.774	74.9993
Ames22440	1640.62	1627.56	167.303	85.2159
PI606329	1624.6	1642.69	145.504	80.704
PI606330	1561.31	1590.81	153.511	75.3471
PI638551	1500.39	1514.65	139.774	52.0624
PI638552	1481.99	1557.74	157.951	59.4558
PI638553	1580.51	1601.02	184.397	84.229
Ames27109	1660.09	1623.12	147.704	72.9135
PI601439	1505.38	1543.8	167.252	57.8612
Ames26773	1745.76	1810.14	188.258	103.443
PI583847	1559.7	1578.73	147.872	66.1169
PI583846	1467.88	1415.24	151.764	66.7658
Ames20136	1730.02	1734.92	160.561	79.5882
Ames26776	1648.3	1677.62	148.11	70.306
Ames26777	1738.91	1732.57	152.768	68.1305
Ames20137	1677.91	1670.26	210.821	87.0666
Ames26778	1444.84	1473.15	117.929	63.7713
Ames26779	1607.01	1656.17	137.737	69.1606
Ames26780	1703.86	1645.22	184.322	103.469
Ames26781	1686.79	1644.6	189.258	103.143
Ames26782	1706.43	1725.05	137.377	71.1381
PI601172	1640.31	1660.52	154.289	58.6772
PI641229	1547.28	1613.14	166.07	60.5823
PI587131	1545.53	1570.87	146.31	81.4637
PI542776	1563.63	1543.56	131.422	77.8309
PI405707	1354.13	1353.73	125.794	45.8904
PI340878	1658.63	1640.45	146.363	82.5761
PI340876	1465.45	1586.56	155.427	90.4099
NSL75976	1627.38	1638.54	125.312	74.4691
Ames22026	1489.2	1490.25	140.139	53.26
Ames22027	1469.86	1520.27	117.609	43.3522
Ames24575	1569.94	1562.24	147.723	95.8838
Ames24576	1619.76	1623.57	113.702	61.1111
Ames24577	1570.62	1544.72	130.657	73.7962
PI186220	1621.34	1583.08	148.957	66.9527
PI186231	1539.73	1515.66	185.394	84.2615
PI186188	1629.87	1550.64	175.429	90.174
NSL30862	1714.81	1672.56	112.399	59.3739
NSL22630	1640.67	1577.53	146.318	75.5523
NSL22634	1751.84	1688.89	184.884	99.5764
NSL22632	1816.56	1769.91	165.472	79.6136
Ames27121	1718.17	1746.77	158.965	71.5254
NSL30863	1535.81	1503.96	135.721	59.6633
PI601726	1368.68	1342.2	115.402	55.8547
PI601727	1394.19	1361.44	120.594	49.1967
PI601728	1397.88	1399.15	146.439	53.3366
NSL65872	1585.7	1601.63	178.908	86.7924
Ames10264	2028.02	1951.88	184.682	113.039
Ames10265	1852.87	1833.09	150.171	65.9519
Ames10263	2312.04	2290.45	148.992	72.3617
PI644101	1620.42	1573.12	117.221	54.6221
PI601493	1317.47	1320.05	137.026	53.9692
PI601403	1584.23	1611.39	128.223	57.8639
PI506411	1395.93	1397.88	104.892	42.6654
PI506412	1294.44	1330.7	130.065	49.8929
PI506413	1503.18	1429.06	133.015	56.6927
PI558527	1703.05	1643.07	139.124	65.3968
NSL67786	1743.26	1747.37	129.823	58.8764
NSL67788	1748.61	1760.53	154.101	71.0103
NSL67789	1706.59	1773.2	131.483	70.2897
NSL67790	1654.13	1721.28	177.62	97.604
NSL67792	1640.83	1584.44	152.477	75.8974
NSL67793	1797.17	1776.84	175.919	87.9626
Ames28930	1702.18	1612.75	165.385	69.0841
NSL67796	1822.89	1814.55	159.808	79.5306
NSL67797	1700.09	1851.14	141.23	68.0098
NSL67798	1615.37	1629.96	152.325	68.6038
NSL67799	1762.87	1754.36	165.296	93.9281
Ames28931	1862.05	1781.47	164.697	96.7926
Ames28932	1713.91	1654.75	151.536	78.4409
Ames28933	1793.15	1846.22	179.96	92.2165
Ames28934	1733.34	1689.38	169.814	74.0403
Ames28935	1742.33	1687.76	159.639	66.2951
Ames28936	1772.65	1740.52	157.877	82.3897
Ames28937	1656.36	1667.78	167.471	81.939
Ames20119	1660.4	1662.72	134.381	55.099
Ames28360	1618.53	1582.01	154.168	63.1998
Ames28361	1586.22	1516.9	159.411	73.9471
Ames28362	1890.87	1787.02	165.9	92.3277
Ames26909	1739.18	1643.1	155.827	71.8681
Ames20120	1493.74	1466.96	161.857	65.831
Ames28938	1579.28	1549.75	163.425	83.8805
PI558523	1965.02	1825.6	119.573	47.744
Ames28940	1621.53	1638.96	122.355	55.7719
Ames28941	1719.73	1676.03	150.326	84.746
Ames28942	1725.01	1664.8	143.307	72.7466
Ames28943	1818.83	1738.61	188.14	105.154
Ames28944	1625.08	1663.1	118.933	56.7846
Ames28945	1501.76	1493.61	140.6	68.3605
Ames28946	1663.62	1682.13	158.008	91.3877
Ames28947	1568.81	1529.45	148.435	79.0462
Ames27140	1554.58	1508.16	158.84	57.573
PI520774	1665.58	1698.52	145.295	71.8705
Ames28414	1748.94	1684.28	162.402	63.07
Ames28415	1737.85	1673.9	162.775	64.6751
Ames28416	1748.67	1718.18	142.504	63.9787
Ames28417	1606.18	1599.77	137.089	58.064
Ames28418	1656.1	1640.8	182.135	88.6113
Ames28419	1602.01	1603.91	145.858	71.1246
Ames28420	1608.12	1583.68	163.02	77.8455
Ames28421	1586.4	1632.3	160.802	73.8238
Ames28422	1528.11	1538.88	173.258	90.4513
Ames28423	1594.11	1616.45	155.143	70.0288
Ames28424	1593.08	1611.47	126.103	40.6318
Ames28425	1578.67	1629.5	153.151	69.4471
Ames28426	1529.56	1556.46	110.198	39.748
Ames27149	1688.18	1676.59	157.648	69.607
Ames27150	1583.55	1579.63	172.247	65.6374
Ames27151	1571.94	1544.99	154.415	73.4611
Ames27153	1643.88	1615.12	133.426	57.2552
Ames27154	1684.32	1632.76	165.318	73.9405
Ames27158	1705.24	1626.08	146.387	56.9764
Ames27167	1613.19	1624.69	165.909	85.4222
Ames27177	1664.19	1669.82	164.488	67.114
Ames12725	2086.89	1923.72	160.934	99.6227
Ames12727	1770.18	1722.66	171.386	72.3767
PI303936	1492.82	1430.11	136.275	57.0141
PI303940	1461.83	1473.96	146.825	75.9264
PI200184	1501.18	1503.23	131.488	50.544
PI560082	1642.61	1694.72	150.097	72.7988
Ames19324	1613.58	1630.33	145.22	59.23
PI517972	1560.37	1586.47	166.812	75.7753
PI517973	1737.87	1628.81	158.84	66.1535
PI517974	1644.24	1622.46	169.021	74.8202
PI531083	1666.68	1632.07	186.427	82.8614
PI587147	1636.76	1617.19	170.338	78.9132
Ames25372	1700.38	1668.26	166.255	91.704
Ames25373	1743.9	1683.62	174.795	88.2059
Ames25374	1680.68	1628.4	168.173	86.2973
PI601441	1520.77	1532.68	157.545	78.862
PI601320	1626.01	1622.31	163.923	64.4382
PI601442	1587.86	1568.89	162.596	71.1468
PI601568	1599.38	1557.69	148.723	67.3709
PI601497	1441.13	1367.58	129.126	57.1243
PI601569	1743.33	1760.98	159.816	77.3629
PI601785	1672.92	1701.23	168.726	76.8596
PI601469	1270.67	1248.53	135.44	48.4144
PI601571	1654.2	1647.38	154.827	64.7074
PI601361	1473.53	1508.73	160.138	83.62
PI601573	1593.92	1603.78	161.464	77.8429
PI601788	1599.19	1595.1	157.335	68.8493
PI601574	1563.74	1525.75	157.857	57.1044
PI601499	1462.23	1452.87	139.121	55.9696
PI601500	1647.83	1644.47	130.989	57.5027
PI601362	1459	1488.93	162.148	77.3314
PI601791	1437.31	1429.55	153.684	69.7019
PI601792	1451.82	1456.96	141.584	48.9757
PI601575	1535.35	1567.58	146.431	58.654
PI601576	1565.78	1547.66	174.847	78.5174
PI340862	1433.1	1430.31	115.164	56.2916
PI340863	1494.16	1431.94	113.996	67.9474
Ames27187	1595.38	1598.42	165.575	66.8221
PI340872	1693.95	1680.23	144.752	76.2547
PI340869	1743.56	1736.29	151.14	104.712
PI340870	1774.97	1784.44	152.832	84.1429
PI340873	1700.78	1709.86	109.984	49.9482
Ames27188	1610.16	1697.39	155.977	80.6143
PI606768	1507.18	1491.94	138.797	60.8439
PI358521	1634.95	1688.82	118.865	38.9678
PI358524	1626.41	1602.39	125.529	50.4826
PI550520	1765.31	1721.16	160.222	87.2584
PI542953	1743.35	1668.06	141.851	58.2243
PI631444	1675.65	1696.98	164.381	67.5739
PI391676	1615.88	1578.74	132.665	76.9903
Ames19001	1582.62	1605.58	150.863	67.4752
PI303927	NA	1500.35	142.648	70.7576
Ames30840	1629.93	1656.29	157.375	80.8931
12E	1679.7	1672.1	156.925	86.5773
A3G-3-1-3	1674.58	1663.92	133.729	59.2847
AH83	1699.31	1648.91	171.083	94.9092
Fe	1658.24	1630.27	123.59	55.3545
GA220	1551.94	1671.1	149.292	79.9736
GA224	1641.66	1647.69	142.879	77.7564
GE180	1684.58	1525.38	132.962	63.6017
GT154	1844.72	1869.67	203.288	102.436
GT169A	1999.72	1890.92	209.383	91.3035
GT601	1525.52	1563.44	132.385	71.1928
GT602	1828.08	1701.89	152.869	73.4289
L690	1941.09	1917.81	155.549	99.3385
MP420	1943.59	1873.06	193.583	107.716
MP462	1832.34	1848.71	167.83	93.0659
MP717	2195.79	2219.14	186.731	112.045
mr02_(assiniboine)	NA	1182.97	84.1608	19.703
mr05_(cateto)_s6	1849.79	1785.38	159.373	92.5304
mr06_(chapalote)_s6	2208.21	1968.39	159.554	74.809
mr08_(costeno)_s6	2374.04	2329.98	180.095	112.902
mr09_(cravo_riogranense)_s6	1977.47	2024.27	155.536	80.0648
mr11_(cuban_flint)_s6	1552.44	1564.87	132.258	78.2196
mr13_(hickory_king)	1740.35	1777.56	175.888	82.8095
mr14_(longfellow_flint)	1248.56	1215.71	126.65	53.6416
mr15_(palomero_de_jalisco)_s6	1430.27	1408.45	136.898	60.8041
mr19_(santo_domingo)	1729.16	1711.77	109.207	61.624
mr20_(shoe_peg)_s7	1774.6	1703.17	163.225	82.5565
mr20_(shoe_peg)	1617.72	1599.31	159.782	82.2492
mr22_(tuxpeno)_s6	2245.4	2199.06	180.701	128.456
mr23_(zapalote_chico)_s6	1663.99	1615.49	184.433	88.2533
mr25_(poropo)_s5	2071.13	2036.73	167.487	122.858
mr26_(pollo)_s5	1935.97	1938.34	200.765	111.766
TR9-1-1-6	1530.88	1569.93	133.843	65.512
PI587130	1754.93	1703.1	141.239	75.7002
3167B	1664.39	1664.4	148.992	76.2306
PI198888	1676.12	1620.26	138.967	69.5014
PI198906	1695.4	1655.9	188.624	89.3312
PI406116	1752.97	1768.1	111.995	54.4882
Ames27064	1655.91	1630.38	130.198	61.539
PI406119	1707.01	1726.03	148.885	88.7592
PI406120	1677.04	1742.6	152.167	87.7636
Ames27062	2066.94	1887.78	179.737	110.764
Ames10244	2037.82	1948.31	167.799	84.247
Ames18999	1783.43	1787.25	152.543	78.9692
PI564717	1605.3	1604.52	134.71	70.9451
PI561520	1886.28	1747.09	162.99	68.0798
PI561523	1783.85	1708.99	144.604	81.0867
PI561525	1789.07	1763.38	130.641	70.033
PI561529	1803.73	1688.54	106.668	55.6434
PI561535	1850.29	1849.69	121.301	49.2426
PI561537	1742.78	1755.44	174.147	89.3158
NSL437899	1838.83	1820.35	181.218	73.6664
NSL65865	1753.68	1696.39	162.663	75.3504
Ames27066	1487.22	1449.76	145.644	68.8802
Ames19284	1626.46	1552.96	161.372	57.7829
Ames26138	1595.1	1579.99	143.346	68.5915
CUB57c-2	1726.31	1694.09	156.434	72.9574
PI221747	1567.37	1486.29	124.453	56.4434
Ames27110	1859.53	1764.16	164.377	74.0307
Ames7870	1960.68	1890.05	181.363	92.2648
NSL22893	1815.54	1778.68	181.56	102.212
Ames7871	1925.14	1993.81	156.524	86.6403
NSL22894	1908.02	1888.84	182.124	107.08
PI221797	2169.01	1939.54	204.252	126.659
PI593007	1689.16	1601.86	155.792	65.1736
PI593008	1795.53	1752.47	171.69	89.0393
PI593009	2107.62	2123.88	157.286	106.934
Ames28291	1928.9	1917.68	165.434	95.4736
PI593010	1828.63	1799.57	153.389	81.5628
PI593012	1781.04	1630.19	161.796	76.891
PI593013	1739.62	1690.07	154.682	73.8477
PI593014	1571.06	1589.69	158.455	62.8087
PI593015	2012.23	1969.69	159.82	99.3799
PI593017	1719.71	1680.6	156.738	90.1032
PI641225	2123.22	1968.19	159.296	99.9032
PI641226	1710.88	1733.14	160.68	86.0822
PI542778	1705.74	1567.5	138.672	66.2279
PI542777	1728.49	1654.82	121.07	55.6734
Ames27116	1727.07	1751.63	140.868	66.3111
PI340874	1646.56	1671.28	152.846	75.1169
PI340875	1605.77	1578.17	138.737	64.3963
PI587135	1380.1	1362.21	104.723	45.5932
Ames27117	1324.93	1313.2	116.088	48.6315
PI186216	NA	1593.82	180.308	75.8958
PI186219	1431.67	1407.05	168.929	77.9337
PI186182	1619.61	1619.33	140.4	62.1517
PI186183	1612.31	1628.91	128.569	60.3266
PI186193	1445	1496	102.376	41.5215
Ames27122	1576.66	1566.13	152.891	55.0792
NSL30038	1788.19	1753.23	160.241	88.6237
NSL22635	1626.36	1596.65	147.872	70.77
NSL22628	1647.33	1619.62	151.977	67.5201
Ames27131	1760.6	1723.78	156.354	89.263
PI587136	1828.31	1730.41	159.955	71.1576
NSL65873	1614.74	1642.23	176.923	97.2812
PI601230	1729.17	1740.02	174.916	82.976
PI601404	1629.88	1619.15	158.556	63.6353
Ames27134	1857.51	1926.64	145.46	77.6046
Ames27133	1755.64	1723.77	150.573	67.9991
Ames27136	1728.14	1650.35	188.982	102.908
PI558517	1783.64	1759.96	144.49	70.9116
PI558528	1686.29	1652.05	158.901	74.2381
PI558529	1838.07	1794.75	170.314	87.5024
PI558530	1852.65	1753.97	135.402	66.9619
PI558518	1638.84	1634.31	156.325	75.7565
PI558531	1730.34	1703.52	169.795	81.5617
PI550441	2001.94	1909.18	156.358	79.7268
PI558520	1571.82	1559.49	151.314	60.9105
PI550442	1532.49	1545.89	133.516	66.762
PI558521	1627.73	1611.92	164.944	84.8164
PI558522	1738.68	1728.83	176.175	92.8524
PI558524	1802.15	1759	176.566	88.2815
PI558516	1708.75	1645.23	156.323	86.0011
PI558525	1865.07	1828.19	182.338	95.5259
PI558526	1793.98	1788.92	185.053	100.233
PI221743	1470.89	1506.06	130.903	60.8936
Ames12726	1734.13	1751.62	202.014	109.166
PI543008	1832.43	1826.67	183.476	96.4484
Ames12728	1836.94	1774.32	141.764	68.5492
Ames12731	1664.48	1700.58	127.204	62.6417
Ames12732	1629.44	1654.79	138.457	71.1799
Ames12733	1776.29	1736.12	134.466	72.0629
Ames12734	1862.44	1803.45	130.798	68.8714
Ames12737	1726.81	1704.3	175.282	87.192
Ames12738	1808.65	1826.44	164.055	78.9513
Ames12739	1774.9	1792.27	192.823	81.9869
Ames12740	1811.39	1754.76	180.035	77.5564
PI531084	1703.21	1728.2	163.686	71.4575
Ames28411	1667.8	1690.94	155.371	65.0453
PI587145	1745.2	1668.15	167.123	73.2957
Ames27144	1851.98	1882.81	148.862	75.6062
Ames27145	1901.44	1847.8	127.134	53.4775
Ames27261	1739.16	1778.82	147.365	74.7999
Ames27152	1690.86	1661.09	155.158	60.2057
Ames27155	1705.44	1735.51	160.003	83.5545
Ames27156	1782.58	1773.2	162.398	83.7097
Ames27157	1725.92	1760.71	167.328	86.1327
Ames27139	1976.09	1891.25	217.2	107.667
Ames27162	1788.65	1767.79	159.237	79.6188
Ames27163	1823.55	1804.58	160.466	89.5476
Ames27166	1905.77	1820.48	165.511	78.1309
Ames27169	1795.87	1757.48	156.698	83.6009
Ames27170	1777.32	1753.04	155.605	75.3077
Ames27171	1787.36	1793.05	135.173	67.3102
NC44	1784.67	1724.93	184.278	84.1062
NC87	1863.5	1795.78	132.345	64.2342
NC89	1713.21	1617.11	170.838	79.1754
PI303928	1681.47	1625.18	165.019	66.5088
PI303929	1474.3	1563.16	177.339	109.642
PI200193	1541.72	1479.69	156.395	77.3779
PI587146	1718.03	1696.07	171.754	77.9762
Ames19323	1738.81	1707.47	172.009	87.4969
NSL22629	1724.84	1705.79	183.309	93.901
PI391663	1546.44	1539.99	167.215	100.196
PI550517	1708.66	1670.95	182.79	81.0195
PI511804	1674.7	1671.19	140.235	66.992
PI511805	1709.86	1706.79	154.961	78.4259
PI548783	1655.23	1657.74	142.522	70.1848
PI638594	1690.64	1668.6	173.387	99.3616
Ames14111	1799.65	1698.66	135.036	78.9018
PI542948	1921.83	1737.9	221.724	127.56
PI550519	1803.72	1710.51	157.377	69.2964
PI550521	1572.51	1607.86	168.512	81.1721
PI550522	1640.33	1638.35	166.25	82.684
Ames27190	1773.53	1706.94	166.015	71.5876
PI542952	1856.62	1751.76	162.703	69.84
PI633924	1690.73	1703.97	183.79	96.5647
PI509045	1589.64	1563.98	156.555	69.0903
PI550518	1618.79	1656.28	165.984	96.0258
PI303942	1685.24	1632.07	151.527	87.2887
Tx114	1632.75	1654.56	147.207	75.2071
Tx204	1588.94	1601.86	166.152	79.4479
Tx205	1601.32	1672.92	153.352	62.3023
Tx772	1624.54	1598.6	112.784	40.8608
Ames27191	1879.84	1770.68	139.541	63.0266
Ames14113	1698.5	1724.8	168.963	86.3309
Ames27192	1697.93	1656.79	140.721	52.8973
VEN981a-1	1659.01	1651.01	162.478	85.1333
PI221733	NA	1454.11	109.923	48.7631
PI221734	1663.53	1531.06	149.334	72.9382
PI221735	1625.03	1586.49	138.285	76.4271
PI221736	1646.71	1580.33	139.961	74.4103
PI221737	1706.84	1610.74	130.775	51.2961
PI406110	NA	1617.75	147.827	53.224
PI221738	NA	1699.43	128.255	60.9206
PI221739	NA	1631.89	128.765	64.0711
PI406112	1823.74	1840.49	173.285	91.0852
PI406124	2003.08	1790.24	166.857	88.7616
PI406129	1846.5	1751.8	106.416	52.0442
PI406130	1831.11	1807.05	127.352	50.7142
PI406131	1742.86	1770.47	133.552	57.3493
PI564716	1794.5	1733.05	169.777	79.9806
PI561515	1810.49	1793.5	152.428	74.4749
PI561516	1795.98	1725.92	136.55	64.4806
PI561517	1748.66	1740.33	141.533	67.4767
PI561518	1856.55	1878.2	197.352	89.367
PI561522	1774.07	1730.23	158.853	91.1172
PI561526	1750.48	1774.14	166.478	83.7055
PI561527	1679.26	1670.38	98.4178	41.2905
PI561528	1884.21	1789.1	132.084	60.5788
PI561532	1866.14	1788.71	92.5138	38.0665
PI561533	1664.95	1571.15	158.892	83.7119
Ames26769	1491.21	1492.47	144.036	60.7777
BAIIIIb-6	1533.8	1517.61	154.805	57.2079
BAIIIId-2	1708.24	1748.22	171.838	78.3642
PI587148	1997.3	1840.87	135.417	63.8242
CML101	1989.58	2018.53	158.139	72.89
CML107	1919.77	1887.87	174.692	98.6292
CML115	1803.64	1646.6	167.992	82.1408
CML116	1636.48	1676.28	161.73	84.4174
CML118	1853.31	1861.43	139.517	71.3239
CML121	1818.94	1832.81	184.831	104.438
CML139	1731.69	1689.36	161.631	85.5606
CML142	2091.68	2073.19	203.133	121.819
CML144	2058.74	2086.47	176.277	89.6494
CML172	1871.33	1865.09	184.158	91.9076
CML176	1870.07	1831.71	204.815	95.6302
CML184	1847.04	1804.52	136.709	66.8462
CML195	2200.55	2176.81	205.814	124.721
CML196	2086.95	2080.92	188.118	104.341
CML197	1654.63	1618.79	150.382	72.6834
CML198	2063.26	2058.14	189.482	114.192
CML199	1897.58	1912.09	162.58	85.6713
CML200	2435.95	2162.45	184.529	101.777
CML201	2315.38	1954.79	168.883	74.1938
CML204	2064.64	2119.38	211.475	120.972
CML206	1900	1896.88	167.952	95.1621
CML210	NA	2259.07	196.289	135.338
CML211	1600.73	1609.04	164.639	84.9496
CML212	1763.53	1753.08	147.67	86.0016
CML213	1624.01	1643.78	147.187	67.7453
CML214	2069.22	2050.05	193.734	116.307
CML215	2181.14	2112.31	217.37	145.607
CML217	1958.17	1857.61	177.328	99.9179
CML219	1700.16	1680.68	134.496	80.0332
CML223	2099.06	2144.27	195.001	100.723
CML224	2507.68	2433.37	217.568	123.802
CML225	1961.93	1943.43	151.732	70.1423
CML226	2165.64	2059.87	202.273	109.316
CML227	2175.14	2087.57	173.24	95.0735
CML229	2346.67	2290.85	203.665	142.356
CML230	2240.68	2005.19	146.909	68.857
CML231	2411.21	2052.55	148.001	84.1041
CML233	NA	2060.65	172.921	84.8134
CML234	1936.26	1924.85	148.509	63.9052
CML235	2055.86	1991.83	128.91	72.0367
CML236	2043.57	2045.42	137.305	77.8897
CML242	1936.69	1854.07	160.459	87.096
CML246	1681.05	1560.3	155.136	78.9161
CML255	2311.78	2222.78	167.177	91.4615
CML269	2103.88	1958.38	177.023	90.5833
CML270	2108.85	2054.21	161.588	77.5277
Mp04:97	1887.03	1811.09	182.301	98.9024
CML288	2113.1	2058.11	176.341	82.1762
CML289	2349.51	2451.69	193.684	NA
CML295	1825.36	1843.1	190.083	108.272
CML304	1827.38	1826.52	184.944	106.342
CML308	2022.91	2068.38	181.453	98.4782
CML309	2074.06	2062.2	173.255	115.719
CML310	1975.46	2067.2	195.6	85.3095
CML312	2218.56	2052.38	190.502	92.3062
CML313	2440.6	2346.52	217.722	124.817
CML315	2057.04	1900.98	164.457	74.4667
CML316	1897.88	1870.12	159.979	96.997
CML317	1791.63	1722.07	172.204	79.4054
CML318	1843.99	1740.93	177.792	86.9589
CML319	NA	2453.23	168.834	98.4781
CML320	2443.41	2233.92	157.689	86.5623
CML324	1856.01	1849.04	158.226	71.9615
CML325	1724.43	1728.74	165.137	81.7879
CML326	1569.81	1763.37	147.952	63.2017
CML327	2216.81	2262.07	186.525	118.234
CML329	1813.72	1852.39	153.109	64.2953
CML330	1942.78	1923.14	159.767	91.2002
CML334	2007.65	1972.25	192.309	103.735
CML335	1790.58	1766.21	168.231	93.5101
CML336	1920.84	1828.71	173.446	78.0217
CML337	1897.12	1861.17	165.37	86.1117
CML338	2096.71	1923.34	175.705	105.411
CML339	2254.85	2206.57	173.059	102.702
CML340	2030.14	1955.27	178.96	94.215
CML342	2427.43	2138.05	182.964	103.565
CML343	1997.52	2061.56	160.39	78.0242
CML344	2797.73	2444.24	160.208	76.4803
CML345	2339.18	2106.86	170.002	83.3497
CML346	2109.53	1958.79	174.28	95.5266
CML347	NA	2450.51	171.95	96.9027
CML348	2391.24	2231.45	196.648	119.015
CML357	2248.01	2114.13	185.181	98.2683
CML358	2130.35	2009.35	206.75	91.0498
CML359	2390.05	2061.88	200.711	109.946
CML360	1934.55	1889.75	169.896	83.3218
CML361	1718.88	1819.88	170.297	88.9109
CML362	1843.35	1818.23	172.203	89.2677
CML363	1773.94	1757.56	172.005	81.9419
CML365	1589.63	1548.74	137.561	62.7793
CML366	1842.86	1761	155.228	84.8864
CML367	1727.78	1727.74	159.851	80.0566
CML368	1896.35	1959.83	186.758	86.3554
CML370	2335.82	2059.46	182.929	89.0983
CML371	1919.14	1884.23	148.077	84.1539
CML372	1966.9	1893.18	168.106	103.008
CML373	1965.21	1892.44	158.523	82.3396
CML374	2091.47	2042.46	170.557	83.1665
CML375	1948.4	1945.61	159.343	87.0593
CML376	1982.84	1948.96	146.825	76.7221
CML377	2536.71	2412.07	164.836	112.067
CML378	2543.08	2551.72	180.898	98.3124
CML379	2150.85	2119.46	168.352	99.4167
CML380	NA	2142.83	174.889	97.614
CML381	2143.92	2132.06	137.021	73.8118
CML383	2440.45	2407.06	175.562	120.68
CML384	2360.23	2328.74	172.682	109.555
CML386	2402.86	2219.53	185.611	119.073
CML387	2098.29	2092.52	159.963	94.1469
CML388	2360.81	2141.09	200.929	111.516
CML389	2369.38	2343.26	201.474	115.568
CML390	2253.82	2179.5	NA	NA
CML391	2233.65	2185.91	NA	NA
CML392	1924.6	1897.8	184.593	105.563
CML394	2440.81	2418.11	161.886	NA
CML395	1919.42	1840.22	178.317	106.485
CML416	2846.4	2375.77	194.275	115.501
CML418	1656.03	1580.9	156.274	69.724
CML419	1805.96	1779.21	140.232	72.5957
CML420	1914.29	1891.28	159.092	92.4774
CML421	1825.17	1787.21	185.114	96.3649
CML422	1765.2	1656.31	130.482	49.112
CML423	1758.3	1673.59	151.804	85.5752
CML424	1769.34	1743.79	164.023	90.1904
CML425	2257.49	1936.18	183.194	116.277
CML426	1892.04	1791.2	168.442	99.2929
CML427	2246.68	2138.2	170.409	86.8194
CML429	2366.83	2230.14	181.155	109.8
CML430	2200.56	1995.97	182.726	112.632
CML431	2013.11	1944.7	182.26	100.226
CML433	2158.64	1978.78	147.619	94.86
CML434	NA	2009.6	191.73	90.2646
CML436	2249.22	2173.2	198.327	108.811
CML438	1819.13	1733.77	154.513	73.908
CML440	2040.02	1868.23	132.098	60.639
CML441	2373.53	2153.05	176.552	115.01
CML448	2258.62	2193.94	171.214	89.8875
CML449	1948.07	1944.45	191.498	99.0483
CML450	2123.98	2062.9	175.047	79.7863
CML451	2845.96	2287.24	170.758	80.5829
CML454	2120.86	2135.56	181.834	84.3962
CML456	1602.79	1564.68	131.633	75.4963
CML474	2290.58	2146.35	158.542	79.0589
CML476	1964.83	1925.53	182.723	97.8616
CML480	1812.99	1832.67	162.746	87.2156
CML481	2127.57	2099.05	176.324	91.5218
CML482	2036.59	1977.21	165.834	89.9396
CML483	1909.84	1856.19	185.819	86.0945
CML484	1809.45	1736.47	155.988	87.6886
CML485	1721.89	1631.74	140.516	63.6018
CML486	2084.37	2026.21	173.956	98.1432
CML487	1920.73	1864.2	152.976	91.8237
CML490	2216.8	2039.71	159.113	77.924
CML491	2834.46	2130.93	187.598	103.212
CML492	2028.02	1981.71	150.718	69.8149
CML493	1954.78	1843.69	171.494	83.6791
CML494	2069.36	1959.17	186.79	110.559
CML495	2781.03	2246.38	178.115	NA
CML496	1942.57	1969.88	145.804	76.474
CML498	2721.53	2453.25	153.759	NA
CML50	NA	2107.17	204.515	129.53
CML500	2045.03	2148.39	175.915	100.067
CML503	NA	2340.89	153.531	75.008
CML78	1808.67	1820.77	157.978	65.169
CML79	1826.05	1861.2	162.655	78.9242
CML98	1841.41	1822.38	173.482	93.5316
PI221822	1683.12	1637.37	147.038	67.6782
ECU770b-2	1746.35	1622.61	154.71	66.9952
Ames27112	1633.5	1597.72	136.436	58.6603
PI550574	1879.85	1876.57	184.997	89.2805
Ames10247	1904.83	1806.52	174.437	82.8385
[truncated: 663 more rows]
