# Supplementary material for: High-resolution genetic mapping of maize pan-genome sequence anchors
Source: Nat Commun. 2015 Apr 16;6:6914. doi: 10.1038/ncomms7914 (PMC4411285; doi:10.1038/ncomms7914)
Supplement: Supplementary Data 2 — GWAS results of four complex traits [file ncomms7914-s3.xls]

## Sheet: Sheet1
Supplementary Data 2 GWAS results of four complex traits
Trait	SNP	Chromosome	Position	P-value	Minor allele frequency
Ear height	S8_123506141	8	123506141	1.52e-13	0.436949
Ear height	S8_123506087	8	123506087	1.77e-13	0.437332
Ear height	S8_123506089	8	123506089	1.77e-13	0.437332
Ear height	S8_123511933	8	123511933	2.82e-13	0.480452
Ear height	S8_131176643	8	131176643	5.76e-13	0.284783
Ear height	S8_123509373	8	123509373	7.69e-13	0.462629
Ear height	S8_123512155	8	123512155	2.49e-11	0.478727
Ear height	S8_123511998	8	123511998	9.32e-11	0.499233
Ear height	S3_159555813	3	159555813	2.67e-10	0.27386
Ear height	S8_131176630	8	131176630	4.63e-10	0.246263
Ear height	S5_21045725	5	21045725	1.14e-09	0.0542353
Ear height	S8_123469991	8	123469991	1.46e-09	0.12476
Ear height	S7_126829238	7	126829238	1.54e-09	0.0262553
Ear height	S10_94253531	10	94253531	1.72e-09	0.0854734
Ear height	S3_159610878	3	159610878	2.05e-09	0.470678
Ear height	S8_120061462	8	120061462	2.22e-09	0.014565
Ear height	S5_17476545	5	17476545	3.17e-09	0.0712917
Ear height	S1_1969291	1	1969291	3.95e-09	0.0333461
Ear height	S3_164587425	3	164587425	5e-09	0.128977
Ear height	S5_193967154	5	193967154	6.84e-09	0.299348
Ear height	S3_159389463	3	159389463	6.9e-09	0.338827
Ear height	S8_123512191	8	123512191	8e-09	0.464354
Ear height	S1_240358560	1	240358560	8.95e-09	0.196052
Ear height	S7_162711942	7	162711942	9.71e-09	0.476619
Ear height	S3_156963609	3	156963609	1.22e-08	0.297432
Ear height	S8_134117341	8	134117341	1.3e-08	0.188386
Growing degree days to anthesis	S10_94253531	10	94253531	1.09e-23	0.0895586
Growing degree days to anthesis	S8_123511933	8	123511933	6.07e-22	0.490025
Growing degree days to anthesis	S8_123506141	8	123506141	2.41e-21	0.44652
Growing degree days to anthesis	S8_123506087	8	123506087	2.73e-21	0.446944
Growing degree days to anthesis	S8_123506089	8	123506089	2.73e-21	0.446944
Growing degree days to anthesis	S8_123509373	8	123509373	3.55e-21	0.473896
Growing degree days to anthesis	S8_123511998	8	123511998	1.43e-20	0.491511
Growing degree days to anthesis	S8_123512155	8	123512155	1.42e-19	0.470713
Growing degree days to anthesis	S8_134157751	8	134157751	5.39e-18	0.188879
Growing degree days to anthesis	S8_131176643	8	131176643	6.24e-17	0.295416
Growing degree days to anthesis	S1_240468956	1	240468956	6.76e-17	0.0494482
Growing degree days to anthesis	S3_159389461	3	159389461	7.05e-17	0.370331
Growing degree days to anthesis	S3_159555813	3	159555813	2.35e-16	0.277377
Growing degree days to anthesis	S9_128726479	9	128726479	2.55e-16	0.356537
Growing degree days to anthesis	S8_133189854	8	133189854	3.42e-16	0.332767
Growing degree days to anthesis	S8_133260089	8	133260089	4.3e-16	0.327886
Growing degree days to anthesis	S8_133260076	8	133260076	4.3e-16	0.327886
Growing degree days to anthesis	S7_162976286	7	162976286	4.54e-16	0.0587861
Growing degree days to anthesis	S8_133260109	8	133260109	5.14e-16	0.327674
Growing degree days to anthesis	S8_133260110	8	133260110	5.14e-16	0.327674
Growing degree days to anthesis	S8_133188572	8	133188572	5.45e-16	0.312182
Growing degree days to anthesis	S3_214367028	3	214367028	1.1e-15	0.0120968
Growing degree days to anthesis	S3_159389463	3	159389463	1.92e-15	0.344015
Growing degree days to anthesis	S8_132328071	8	132328071	7.06e-15	0.303693
Growing degree days to anthesis	S8_133173915	8	133173915	7.55e-15	0.0193124
Growing degree days to anthesis	S8_123512866	8	123512866	8.41e-15	0.48663
Growing degree days to anthesis	S8_133182016	8	133182016	1.4e-14	0.337649
Growing degree days to anthesis	S8_132046314	8	132046314	1.53e-14	0.216893
Growing degree days to anthesis	S8_132674942	8	132674942	2.3e-14	0.235993
Growing degree days to anthesis	S1_238179880	1	238179880	2.65e-14	0.196307
Growing degree days to anthesis	S7_162973429	7	162973429	3.28e-14	0.0432937
Growing degree days to anthesis	S7_2318516	7	2318516	3.38e-14	0.0592105
Growing degree days to anthesis	S8_134736543	8	134736543	4.85e-14	0.151104
Growing degree days to anthesis	S8_132047205	8	132047205	4.94e-14	0.245756
Growing degree days to anthesis	S8_133175657	8	133175657	4.97e-14	0.0203735
Growing degree days to anthesis	S1_236916125	1	236916125	5.24e-14	0.0186757
Growing degree days to anthesis	S8_123512191	8	123512191	6.17e-14	0.455221
Growing degree days to anthesis	S5_197603265	5	197603265	7.22e-14	0.0345925
Growing degree days to anthesis	S8_134117341	8	134117341	8.23e-14	0.193973
Growing degree days to anthesis	S8_132044838	8	132044838	9.65e-14	0.280136
Growing degree days to anthesis	S1_248587996	1	248587996	1.18e-13	0.121604
Growing degree days to anthesis	S8_131176630	8	131176630	1.62e-13	0.256154
Growing degree days to anthesis	S8_128546766	8	128546766	1.72e-13	0.282895
Growing degree days to anthesis	S8_133948610	8	133948610	1.84e-13	0.176783
Growing degree days to anthesis	S8_132719159	8	132719159	1.97e-13	0.227504
Growing degree days to anthesis	S8_134005788	8	134005788	2.11e-13	0.100806
Growing degree days to anthesis	S1_243233924	1	243233924	2.72e-13	0.0532683
Growing degree days to anthesis	S8_132675228	8	132675228	3.25e-13	0.20607
Growing degree days to anthesis	S8_123473596	8	123473596	3.25e-13	0.120119
Growing degree days to anthesis	S5_21297866	5	21297866	3.33e-13	0.0789474
Growing degree days to anthesis	S8_128343923	8	128343923	4.23e-13	0.1059
Growing degree days to anthesis	S5_20987788	5	20987788	4.46e-13	0.035017
Growing degree days to anthesis	S8_134012179	8	134012179	4.48e-13	0.168294
Growing degree days to anthesis	S5_22101566	5	22101566	4.8e-13	0.0371392
Growing degree days to anthesis	S5_21045725	5	21045725	5.27e-13	0.0564516
Growing degree days to anthesis	S1_229359011	1	229359011	5.51e-13	0.117572
Growing degree days to anthesis	S1_229359010	1	229359010	5.51e-13	0.117572
Growing degree days to anthesis	S8_134117177	8	134117177	6.66e-13	0.183362
Growing degree days to anthesis	S5_21045638	5	21045638	7.1e-13	0.0727929
Growing degree days to anthesis	S1_229475732	1	229475732	7.26e-13	0.159593
Growing degree days to anthesis	S8_132371876	8	132371876	8.74e-13	0.276104
Growing degree days to anthesis	S3_158897644	3	158897644	8.97e-13	0.365238
Growing degree days to anthesis	S8_132408485	8	132408485	9.04e-13	0.227716
Growing degree days to anthesis	S1_234911059	1	234911059	9.68e-13	0.038837
Growing degree days to anthesis	S8_128459187	8	128459187	1.1e-12	0.141129
Growing degree days to anthesis	S8_131967293	8	131967293	1.21e-12	0.333192
Growing degree days to anthesis	S1_229359009	1	229359009	1.26e-12	0.118633
Growing degree days to anthesis	S8_133943686	8	133943686	1.35e-12	0.264643
Growing degree days to anthesis	S8_132199932	8	132199932	1.53e-12	0.274406
Growing degree days to anthesis	S1_243991777	1	243991777	1.57e-12	0.106749
Growing degree days to anthesis	S5_21046931	5	21046931	1.61e-12	0.0689728
Growing degree days to anthesis	S8_133943688	8	133943688	1.62e-12	0.261885
Growing degree days to anthesis	S8_133943689	8	133943689	1.62e-12	0.261885
Growing degree days to anthesis	S8_133943690	8	133943690	1.62e-12	0.261885
Growing degree days to anthesis	S8_133943685	8	133943685	1.62e-12	0.261885
Growing degree days to anthesis	S8_133943687	8	133943687	1.62e-12	0.261885
Growing degree days to anthesis	S8_133943691	8	133943691	1.62e-12	0.261885
Growing degree days to anthesis	S8_133943692	8	133943692	1.62e-12	0.261885
Growing degree days to anthesis	S3_159610878	3	159610878	1.79e-12	0.472411
Growing degree days to anthesis	S3_159378426	3	159378426	1.93e-12	0.362267
Growing degree days to anthesis	S8_133276203	8	133276203	2.28e-12	0.343166
Growing degree days to anthesis	S3_1852359	3	1852359	2.31e-12	0.049236
Growing degree days to anthesis	S8_135350648	8	135350648	2.51e-12	0.143676
Growing degree days to anthesis	S1_248864226	1	248864226	2.59e-12	0.0401104
Growing degree days to anthesis	S1_249318662	1	249318662	2.66e-12	0.122241
Growing degree days to anthesis	S3_1721618	3	1721618	3.07e-12	0.0991087
Growing degree days to anthesis	S1_287188111	1	287188111	3.68e-12	0.270586
Growing degree days to anthesis	S3_210977686	3	210977686	3.72e-12	0.0231324
Growing degree days to anthesis	S10_85394020	10	85394020	3.79e-12	0.0182513
Growing degree days to anthesis	S8_128542548	8	128542548	3.95e-12	0.250637
Growing degree days to anthesis	S8_134377483	8	134377483	4.72e-12	0.166596
Growing degree days to anthesis	S1_3731441	1	3731441	5.95e-12	0.0110357
Growing degree days to anthesis	S5_204612301	5	204612301	6.04e-12	0.159168
Growing degree days to anthesis	S8_131802535	8	131802535	7.41e-12	0.470925
Growing degree days to anthesis	S1_267162746	1	267162746	7.72e-12	0.208829
Growing degree days to anthesis	S8_18443612	8	18443612	9.28e-12	0.103353
Growing degree days to anthesis	S3_159385101	3	159385101	9.42e-12	0.492572
Growing degree days to anthesis	S5_21027747	5	21027747	9.56e-12	0.077674
Growing degree days to anthesis	S5_21027757	5	21027757	9.56e-12	0.077674
Growing degree days to anthesis	S7_103947082	7	103947082	1.02e-11	0.0432937
Growing degree days to anthesis	S8_131802536	8	131802536	1.03e-11	0.469652
Growing degree days to anthesis	S8_131802538	8	131802538	1.03e-11	0.469652
Growing degree days to anthesis	S9_149759355	9	149759355	1.08e-11	0.145586
Growing degree days to anthesis	S9_149759318	9	149759318	1.08e-11	0.145586
Growing degree days to anthesis	S8_130464181	8	130464181	1.1e-11	0.159593
Growing degree days to anthesis	S8_66989054	8	66989054	1.21e-11	0.277165
Growing degree days to anthesis	S1_279127976	1	279127976	1.27e-11	0.345713
Growing degree days to anthesis	S8_131967396	8	131967396	1.31e-11	0.331919
Growing degree days to anthesis	S9_149759353	9	149759353	1.32e-11	0.145161
Growing degree days to anthesis	S9_149759354	9	149759354	1.32e-11	0.145161
Growing degree days to anthesis	S8_23992984	8	23992984	1.54e-11	0.0316214
Growing degree days to anthesis	S8_131802533	8	131802533	1.66e-11	0.466044
Growing degree days to anthesis	S8_131802581	8	131802581	1.67e-11	0.467742
Growing degree days to anthesis	S8_161916250	8	161916250	1.74e-11	0.150042
Growing degree days to anthesis	S3_214368178	3	214368178	1.75e-11	0.0237691
Growing degree days to anthesis	S3_214368199	3	214368199	1.75e-11	0.0237691
Growing degree days to anthesis	S3_214368200	3	214368200	1.75e-11	0.0237691
Growing degree days to anthesis	S1_267198736	1	267198736	1.76e-11	0.240662
Growing degree days to anthesis	S6_157819929	6	157819929	1.8e-11	0.122878
Growing degree days to anthesis	S3_159610899	3	159610899	2.15e-11	0.461375
Growing degree days to anthesis	S3_159610900	3	159610900	2.15e-11	0.461375
Growing degree days to anthesis	S3_159610920	3	159610920	2.15e-11	0.461375
Growing degree days to anthesis	S9_134136344	9	134136344	2.23e-11	0.0897708
Growing degree days to anthesis	S10_84072211	10	84072211	2.36e-11	0.0479626
Growing degree days to anthesis	S10_84072238	10	84072238	2.36e-11	0.0479626
Growing degree days to anthesis	S10_84072239	10	84072239	2.36e-11	0.0479626
Growing degree days to anthesis	S8_132675112	8	132675112	2.48e-11	0.389007
Growing degree days to anthesis	S10_112990639	10	112990639	2.5e-11	0.0670628
Growing degree days to anthesis	S8_18450805	8	18450805	2.52e-11	0.261036
Growing degree days to anthesis	S9_124758375	9	124758375	2.88e-11	0.0292869
Growing degree days to anthesis	S5_205386580	5	205386580	2.94e-11	0.0452037
Growing degree days to anthesis	S8_161916259	8	161916259	3.19e-11	0.150891
Growing degree days to anthesis	S5_20915405	5	20915405	3.49e-11	0.0360781
Growing degree days to anthesis	S8_132309788	8	132309788	3.65e-11	0.268039
Growing degree days to anthesis	S8_132309838	8	132309838	3.65e-11	0.268039
Growing degree days to anthesis	S8_39855444	8	39855444	3.78e-11	0.0479626
Growing degree days to anthesis	S8_130796873	8	130796873	3.88e-11	0.243209
Growing degree days to anthesis	S7_85987551	7	85987551	3.91e-11	0.0541171
Growing degree days to anthesis	S1_241506806	1	241506806	3.98e-11	0.101655
Growing degree days to anthesis	S8_132309820	8	132309820	4.18e-11	0.221774
Growing degree days to anthesis	S2_206658694	2	206658694	5.34e-11	0.166596
Growing degree days to anthesis	S8_134465164	8	134465164	5.88e-11	0.119058
Growing degree days to anthesis	S8_128428262	8	128428262	6.24e-11	0.127971
Growing degree days to anthesis	S1_278188694	1	278188694	6.37e-11	0.269312
Growing degree days to anthesis	S5_192318393	5	192318393	6.44e-11	0.0810696
Growing degree days to anthesis	S8_146462602	8	146462602	6.46e-11	0.0558149
Growing degree days to anthesis	S8_146462641	8	146462641	6.46e-11	0.0558149
Growing degree days to anthesis	S7_103947094	7	103947094	6.62e-11	0.0485993
Growing degree days to anthesis	S1_244159588	1	244159588	6.94e-11	0.382852
Growing degree days to anthesis	S8_133275922	8	133275922	7.13e-11	0.452037
Growing degree days to anthesis	S5_186283806	5	186283806	7.16e-11	0.300509
Growing degree days to anthesis	S5_21306958	5	21306958	7.2e-11	0.0636672
Growing degree days to anthesis	S2_207380161	2	207380161	7.2e-11	0.196307
Growing degree days to anthesis	S8_45717892	8	45717892	7.58e-11	0.0579372
Growing degree days to anthesis	S2_173833005	2	173833005	7.72e-11	0.0354414
Growing degree days to anthesis	S8_133277377	8	133277377	8.1e-11	0.429329
Growing degree days to anthesis	S7_162957480	7	162957480	8.9e-11	0.059635
Growing degree days to anthesis	S5_21033723	5	21033723	9.22e-11	0.104414
Growing degree days to anthesis	S8_130850637	8	130850637	9.54e-11	0.175297
Growing degree days to anthesis	S1_278049074	1	278049074	1.02e-10	0.0808574
Growing degree days to anthesis	S9_129190577	9	129190577	1.11e-10	0.373514
Growing degree days to anthesis	S8_61648341	8	61648341	1.13e-10	0.0401104
Growing degree days to anthesis	S2_206631630	2	206631630	1.21e-10	0.337436
Growing degree days to anthesis	S8_135350051	8	135350051	1.22e-10	0.0846774
Growing degree days to anthesis	S8_136133483	8	136133483	1.23e-10	0.179329
Growing degree days to anthesis	S8_136133482	8	136133482	1.23e-10	0.179329
Growing degree days to anthesis	S5_204605122	5	204605122	1.29e-10	0.0237691
Growing degree days to anthesis	S3_211978359	3	211978359	1.29e-10	0.0362903
Growing degree days to anthesis	S3_211978356	3	211978356	1.29e-10	0.0362903
Growing degree days to anthesis	S1_2540555	1	2540555	1.32e-10	0.0392615
Growing degree days to anthesis	S10_24968916	10	24968916	1.33e-10	0.0195246
Growing degree days to anthesis	S8_132201389	8	132201389	1.33e-10	0.29393
Growing degree days to anthesis	S1_248674884	1	248674884	1.37e-10	0.140068
Growing degree days to anthesis	S1_266952546	1	266952546	1.39e-10	0.128608
Growing degree days to anthesis	S1_236571612	1	236571612	1.42e-10	0.0348048
Growing degree days to anthesis	S1_244827585	1	244827585	1.51e-10	0.214134
Growing degree days to anthesis	S1_244788067	1	244788067	1.54e-10	0.285654
Growing degree days to anthesis	S1_248423158	1	248423158	1.58e-10	0.0606961
Growing degree days to anthesis	S5_21041111	5	21041111	1.59e-10	0.0382003
Growing degree days to anthesis	S8_132768180	8	132768180	1.61e-10	0.0558149
Growing degree days to anthesis	S8_132327825	8	132327825	1.68e-10	0.494907
Growing degree days to anthesis	S8_132298390	8	132298390	1.74e-10	0.171902
Growing degree days to anthesis	S2_196899844	2	196899844	1.8e-10	0.158107
Growing degree days to anthesis	S2_206420008	2	206420008	1.84e-10	0.217317
Growing degree days to anthesis	S8_133277375	8	133277375	1.86e-10	0.414049
Growing degree days to anthesis	S5_202298298	5	202298298	1.87e-10	0.136248
Growing degree days to anthesis	S1_278192741	1	278192741	1.94e-10	0.298175
Growing degree days to anthesis	S8_152438532	8	152438532	1.96e-10	0.133489
Growing degree days to anthesis	S3_1976271	3	1976271	2.06e-10	0.0314092
Growing degree days to anthesis	S3_1976270	3	1976270	2.06e-10	0.0314092
Growing degree days to anthesis	S4_16161238	4	16161238	2.11e-10	0.0169779
Growing degree days to anthesis	S8_133947882	8	133947882	2.17e-10	0.492784
Growing degree days to anthesis	S1_22977646	1	22977646	2.3e-10	0.0901952
Growing degree days to anthesis	S3_1976241	3	1976241	2.42e-10	0.0318336
Growing degree days to anthesis	S1_244605426	1	244605426	2.44e-10	0.200764
Growing degree days to anthesis	S1_244605455	1	244605455	2.44e-10	0.200764
Growing degree days to anthesis	S1_244790230	1	244790230	2.44e-10	0.126273
Growing degree days to anthesis	S2_206229766	2	206229766	2.45e-10	0.112054
Growing degree days to anthesis	S3_1721348	3	1721348	2.46e-10	0.0797963
Growing degree days to anthesis	S5_206890882	5	206890882	2.51e-10	0.016129
Growing degree days to anthesis	S10_111872268	10	111872268	2.56e-10	0.082343
Growing degree days to anthesis	S5_204866481	5	204866481	2.62e-10	0.0923175
Growing degree days to anthesis	S8_135070848	8	135070848	2.69e-10	0.19843
Growing degree days to anthesis	S6_162234620	6	162234620	2.8e-10	0.094652
Growing degree days to anthesis	S8_132309100	8	132309100	2.96e-10	0.154075
Growing degree days to anthesis	S1_2540559	1	2540559	3.01e-10	0.0401104
Growing degree days to anthesis	S8_134116680	8	134116680	3.03e-10	0.349533
Growing degree days to anthesis	S9_119969913	9	119969913	3.03e-10	0.289474
Growing degree days to anthesis	S1_235490328	1	235490328	3.32e-10	0.0662139
Growing degree days to anthesis	S3_158979877	3	158979877	3.49e-10	0.0371392
Growing degree days to anthesis	S8_133275872	8	133275872	3.64e-10	0.286715
Growing degree days to anthesis	S8_133275883	8	133275883	3.64e-10	0.286715
Growing degree days to anthesis	S5_184159932	5	184159932	3.65e-10	0.227504
Growing degree days to anthesis	S5_197591506	5	197591506	3.68e-10	0.0609083
Growing degree days to anthesis	S7_162806492	7	162806492	3.76e-10	0.0783107
Growing degree days to anthesis	S1_69700260	1	69700260	3.94e-10	0.042657
Growing degree days to anthesis	S1_69700288	1	69700288	3.94e-10	0.042657
Growing degree days to anthesis	S10_86516270	10	86516270	4.05e-10	0.049236
Growing degree days to anthesis	S10_114852548	10	114852548	4.24e-10	0.252334
Growing degree days to anthesis	S7_126341012	7	126341012	4.36e-10	0.0140068
Growing degree days to anthesis	S1_236790321	1	236790321	4.42e-10	0.0311969
Growing degree days to anthesis	S8_134464786	8	134464786	4.87e-10	0.169992
Growing degree days to anthesis	S8_134464791	8	134464791	4.87e-10	0.169992
Growing degree days to anthesis	S8_134464733	8	134464733	4.87e-10	0.169992
Growing degree days to anthesis	S8_134464789	8	134464789	4.87e-10	0.169992
Growing degree days to anthesis	S8_134464790	8	134464790	4.87e-10	0.169992
Growing degree days to anthesis	S8_161626384	8	161626384	4.93e-10	0.047326
Growing degree days to anthesis	S1_245032439	1	245032439	4.99e-10	0.107598
Growing degree days to anthesis	S5_74625332	5	74625332	5.02e-10	0.0269525
Growing degree days to anthesis	S8_135349729	8	135349729	5.25e-10	0.164474
Growing degree days to anthesis	S8_162792611	8	162792611	5.53e-10	0.124576
Growing degree days to anthesis	S9_131874252	9	131874252	5.54e-10	0.192699
Growing degree days to anthesis	S8_123512730	8	123512730	5.66e-10	0.0817063
Growing degree days to anthesis	S8_125905876	8	125905876	5.76e-10	0.193124
Growing degree days to anthesis	S5_193172943	5	193172943	5.97e-10	0.0558149
Growing degree days to anthesis	S8_159095007	8	159095007	6.2e-10	0.253396
Growing degree days to anthesis	S8_132328035	8	132328035	6.25e-10	0.466469
Growing degree days to anthesis	S10_148091420	10	148091420	6.51e-10	0.0239813
Growing degree days to anthesis	S7_162957479	7	162957479	6.82e-10	0.0961375
Growing degree days to anthesis	S5_21045733	5	21045733	6.92e-10	0.0910441
Growing degree days to anthesis	S5_21033414	5	21033414	7.07e-10	0.0817063
Growing degree days to anthesis	S8_132328869	8	132328869	7.08e-10	0.480051
Growing degree days to anthesis	S1_2470220	1	2470220	7.16e-10	0.0382003
Growing degree days to anthesis	S8_43884002	8	43884002	7.16e-10	0.112479
Growing degree days to anthesis	S2_206701390	2	206701390	7.17e-10	0.323217
Growing degree days to anthesis	S2_118080219	2	118080219	7.28e-10	0.0479626
Growing degree days to anthesis	S7_162799299	7	162799299	7.58e-10	0.0859508
Growing degree days to anthesis	S7_162799300	7	162799300	7.58e-10	0.0859508
Growing degree days to anthesis	S7_162799303	7	162799303	7.58e-10	0.0859508
Growing degree days to anthesis	S7_162799304	7	162799304	7.58e-10	0.0859508
Growing degree days to anthesis	S7_162799308	7	162799308	7.58e-10	0.0859508
Growing degree days to anthesis	S7_162799310	7	162799310	7.58e-10	0.0859508
Growing degree days to anthesis	S7_162799314	7	162799314	7.58e-10	0.0859508
Growing degree days to anthesis	S7_162799302	7	162799302	7.58e-10	0.0859508
Growing degree days to anthesis	S7_162799313	7	162799313	7.58e-10	0.0859508
Growing degree days to anthesis	S3_5437881	3	5437881	7.68e-10	0.397071
Growing degree days to anthesis	S10_147902352	10	147902352	7.93e-10	0.247029
Growing degree days to anthesis	S8_134845699	8	134845699	7.97e-10	0.118846
Growing degree days to anthesis	S2_81979472	2	81979472	8.2e-10	0.0995331
Growing degree days to anthesis	S9_128664424	9	128664424	8.23e-10	0.473472
Growing degree days to anthesis	S1_244079518	1	244079518	8.9e-10	0.106749
Growing degree days to anthesis	S1_248287525	1	248287525	9.08e-10	0.122029
Growing degree days to anthesis	S1_244544629	1	244544629	9.1e-10	0.098472
Growing degree days to anthesis	S5_204803663	5	204803663	9.1e-10	0.130306
Growing degree days to anthesis	S8_146462498	8	146462498	9.12e-10	0.0528438
Growing degree days to anthesis	S7_17180092	7	17180092	9.2e-10	0.249576
Growing degree days to anthesis	S1_248697086	1	248697086	9.35e-10	0.247878
Growing degree days to anthesis	S8_146375185	8	146375185	9.83e-10	0.0485993
Growing degree days to anthesis	S9_135278892	9	135278892	9.97e-10	0.104626
Growing degree days to anthesis	S10_13341101	10	13341101	1.1e-09	0.278438
Growing degree days to anthesis	S2_212352523	2	212352523	1.14e-09	0.0944397
Growing degree days to anthesis	S8_109672915	8	109672915	1.15e-09	0.0838285
Growing degree days to anthesis	S8_132045223	8	132045223	1.16e-09	0.375212
Growing degree days to anthesis	S8_132045228	8	132045228	1.16e-09	0.375212
Growing degree days to anthesis	S1_189150054	1	189150054	1.2e-09	0.216044
Growing degree days to anthesis	S1_229359060	1	229359060	1.24e-09	0.0715195
Growing degree days to anthesis	S8_130147469	8	130147469	1.27e-09	0.0927419
Growing degree days to anthesis	S1_289267269	1	289267269	1.3e-09	0.449915
Growing degree days to anthesis	S5_21045375	5	21045375	1.31e-09	0.0403226
Growing degree days to anthesis	S8_132515972	8	132515972	1.32e-09	0.419355
Growing degree days to anthesis	S10_91499684	10	91499684	1.35e-09	0.117997
Growing degree days to anthesis	S5_197675321	5	197675321	1.37e-09	0.0507216
Growing degree days to anthesis	S8_151659682	8	151659682	1.4e-09	0.21562
Growing degree days to anthesis	S8_161916261	8	161916261	1.41e-09	0.139007
Growing degree days to anthesis	S8_130729841	8	130729841	1.42e-09	0.0963497
Growing degree days to anthesis	S5_74659982	5	74659982	1.43e-09	0.0594228
Growing degree days to anthesis	S8_162787462	8	162787462	1.44e-09	0.134762
Growing degree days to anthesis	S8_135070801	8	135070801	1.47e-09	0.206706
Growing degree days to anthesis	S8_125902520	8	125902520	1.5e-09	0.161078
Growing degree days to anthesis	S3_2116747	3	2116747	1.54e-09	0.136672
Growing degree days to anthesis	S3_2116751	3	2116751	1.54e-09	0.136672
Growing degree days to anthesis	S8_135350876	8	135350876	1.58e-09	0.0566638
Growing degree days to anthesis	S5_188836044	5	188836044	1.59e-09	0.187182
Growing degree days to anthesis	S8_148428731	8	148428731	1.6e-09	0.264219
Growing degree days to anthesis	S9_128318680	9	128318680	1.63e-09	0.412564
Growing degree days to anthesis	S10_114854143	10	114854143	1.64e-09	0.0241935
Growing degree days to anthesis	S8_130147456	8	130147456	1.68e-09	0.0933786
Growing degree days to anthesis	S8_130850901	8	130850901	1.73e-09	0.114601
Growing degree days to anthesis	S8_130850769	8	130850769	1.77e-09	0.0940153
Growing degree days to anthesis	S7_100524828	7	100524828	1.78e-09	0.0770374
Growing degree days to anthesis	S10_123105535	10	123105535	1.78e-09	0.075764
Growing degree days to anthesis	S1_236291262	1	236291262	1.83e-09	0.0505093
Growing degree days to anthesis	S8_130101268	8	130101268	1.87e-09	0.0995331
Growing degree days to anthesis	S10_148513130	10	148513130	1.9e-09	0.0500849
Growing degree days to anthesis	S1_236291264	1	236291264	1.91e-09	0.0496604
Growing degree days to anthesis	S8_146374226	8	146374226	1.93e-09	0.0439304
Growing degree days to anthesis	S10_77448832	10	77448832	1.93e-09	0.0432937
Growing degree days to anthesis	S1_236291261	1	236291261	1.94e-09	0.049236
Growing degree days to anthesis	S2_118080254	2	118080254	1.98e-09	0.0469015
Growing degree days to anthesis	S8_134465067	8	134465067	2.04e-09	0.11354
Growing degree days to anthesis	S1_245236652	1	245236652	2.06e-09	0.226019
Growing degree days to anthesis	S9_135307509	9	135307509	2.07e-09	0.0931664
Growing degree days to anthesis	S9_129519555	9	129519555	2.13e-09	0.398769
Growing degree days to anthesis	S1_245035242	1	245035242	2.15e-09	0.374576
Growing degree days to anthesis	S1_243814378	1	243814378	2.2e-09	0.382003
Growing degree days to anthesis	S1_236291254	1	236291254	2.24e-09	0.0490238
Growing degree days to anthesis	S1_236291263	1	236291263	2.24e-09	0.0490238
Growing degree days to anthesis	S1_236291250	1	236291250	2.24e-09	0.0490238
Growing degree days to anthesis	S1_236291256	1	236291256	2.24e-09	0.0490238
Growing degree days to anthesis	S1_236291257	1	236291257	2.24e-09	0.0490238
Growing degree days to anthesis	S1_236291258	1	236291258	2.24e-09	0.0490238
Growing degree days to anthesis	S9_128664405	9	128664405	2.25e-09	0.417869
Growing degree days to anthesis	S8_135350647	8	135350647	2.27e-09	0.141766
Growing degree days to anthesis	S1_244469214	1	244469214	2.28e-09	0.231749
Growing degree days to anthesis	S1_278053920	1	278053920	2.28e-09	0.34826
Growing degree days to anthesis	S5_204731645	5	204731645	2.3e-09	0.0443548
Growing degree days to anthesis	S3_4635959	3	4635959	2.33e-09	0.102716
Growing degree days to anthesis	S5_205149833	5	205149833	2.33e-09	0.0292869
Growing degree days to anthesis	S8_151593980	8	151593980	2.33e-09	0.163625
Growing degree days to anthesis	S5_214127266	5	214127266	2.33e-09	0.308362
Growing degree days to anthesis	S1_248674795	1	248674795	2.38e-09	0.14792
Growing degree days to anthesis	S9_135276069	9	135276069	2.44e-09	0.376273
Growing degree days to anthesis	S5_188607674	5	188607674	2.47e-09	0.0195246
Growing degree days to anthesis	S9_124319952	9	124319952	2.49e-09	0.179966
Growing degree days to anthesis	S7_107465148	7	107465148	2.5e-09	0.0335314
Growing degree days to anthesis	S8_133948506	8	133948506	2.5e-09	0.315365
Growing degree days to anthesis	S8_137445215	8	137445215	2.54e-09	0.445883
Growing degree days to anthesis	S8_58364171	8	58364171	2.56e-09	0.0649406
Growing degree days to anthesis	S1_235441603	1	235441603	2.58e-09	0.150467
Growing degree days to anthesis	S8_132327770	8	132327770	2.85e-09	0.485781
Growing degree days to anthesis	S8_132327800	8	132327800	2.85e-09	0.485781
Growing degree days to anthesis	S5_21029434	5	21029434	2.92e-09	0.0403226
Growing degree days to anthesis	S8_146382618	8	146382618	2.97e-09	0.0415959
Growing degree days to anthesis	S2_204388585	2	204388585	3e-09	0.106749
Growing degree days to anthesis	S5_212244574	5	212244574	3.06e-09	0.173812
Growing degree days to anthesis	S1_278604666	1	278604666	3.06e-09	0.390068
Growing degree days to anthesis	S3_2629079	3	2629079	3.07e-09	0.0324703
Growing degree days to anthesis	S5_193172944	5	193172944	3.09e-09	0.0553905
Growing degree days to anthesis	S1_240358385	1	240358385	3.11e-09	0.0957131
Growing degree days to anthesis	S9_129519541	9	129519541	3.19e-09	0.388795
Growing degree days to anthesis	S2_206628816	2	206628816	3.21e-09	0.420416
Growing degree days to anthesis	S10_79536348	10	79536348	3.25e-09	0.071944
Growing degree days to anthesis	S10_79536331	10	79536331	3.25e-09	0.071944
Growing degree days to anthesis	S2_111542688	2	111542688	3.34e-09	0.485993
Growing degree days to anthesis	S2_111542691	2	111542691	3.34e-09	0.485993
Growing degree days to anthesis	S2_111542692	2	111542692	3.34e-09	0.485993
Growing degree days to anthesis	S2_111542718	2	111542718	3.34e-09	0.485993
Growing degree days to anthesis	S1_216695983	1	216695983	3.4e-09	0.0604839
Growing degree days to anthesis	S9_134037200	9	134037200	3.43e-09	0.0742784
Growing degree days to anthesis	S8_155248893	8	155248893	3.43e-09	0.0606961
Growing degree days to anthesis	S5_19681313	5	19681313	3.45e-09	0.351443
Growing degree days to anthesis	S8_122467996	8	122467996	3.49e-09	0.270374
Growing degree days to anthesis	S5_214127059	5	214127059	3.5e-09	0.0282258
Growing degree days to anthesis	S2_204388583	2	204388583	3.64e-09	0.104202
Growing degree days to anthesis	S8_131779756	8	131779756	3.66e-09	0.374576
Growing degree days to anthesis	S8_135091754	8	135091754	3.71e-09	0.449915
Growing degree days to anthesis	S10_91134428	10	91134428	3.71e-09	0.0950764
Growing degree days to anthesis	S8_115020266	8	115020266	3.72e-09	0.183362
Growing degree days to anthesis	S9_124319955	9	124319955	3.75e-09	0.240662
Growing degree days to anthesis	S2_170556400	2	170556400	3.79e-09	0.11927
Growing degree days to anthesis	S3_158971476	3	158971476	3.82e-09	0.402165
Growing degree days to anthesis	S3_155803691	3	155803691	3.85e-09	0.135823
Growing degree days to anthesis	S8_56884846	8	56884846	3.89e-09	0.0736418
Growing degree days to anthesis	S1_240273784	1	240273784	3.95e-09	0.218166
Growing degree days to anthesis	S8_147266259	8	147266259	3.97e-09	0.230263
Growing degree days to anthesis	S8_162798936	8	162798936	4.09e-09	0.156834
Growing degree days to anthesis	S8_132719089	8	132719089	4.2e-09	0.29966
Growing degree days to anthesis	S8_132719090	8	132719090	4.2e-09	0.29966
Growing degree days to anthesis	S5_193172919	5	193172919	4.2e-09	0.0543294
Growing degree days to anthesis	S8_162799699	8	162799699	4.23e-09	0.134762
Growing degree days to anthesis	S3_158971447	3	158971447	4.24e-09	0.401104
Growing degree days to anthesis	S3_211683637	3	211683637	4.41e-09	0.186969
Growing degree days to anthesis	S8_134012422	8	134012422	4.52e-09	0.101443
Growing degree days to anthesis	S1_4995670	1	4995670	4.52e-09	0.153862
Growing degree days to anthesis	S8_126083118	8	126083118	4.69e-09	0.351868
Growing degree days to anthesis	S2_195056557	2	195056557	4.69e-09	0.0906197
Growing degree days to anthesis	S6_157570078	6	157570078	4.8e-09	0.234932
Growing degree days to anthesis	S6_157570133	6	157570133	4.8e-09	0.234932
Growing degree days to anthesis	S6_157570118	6	157570118	4.8e-09	0.234932
Growing degree days to anthesis	S9_144034613	9	144034613	4.93e-09	0.159168
Growing degree days to anthesis	S1_264962508	1	264962508	4.96e-09	0.098472
Growing degree days to anthesis	S8_117569869	8	117569869	5.03e-09	0.398769
Growing degree days to anthesis	S8_135140111	8	135140111	5.04e-09	0.0613328
Growing degree days to anthesis	S7_162976349	7	162976349	5.08e-09	0.143251
Growing degree days to anthesis	S8_122426309	8	122426309	5.14e-09	0.476231
Growing degree days to anthesis	S10_114772614	10	114772614	5.28e-09	0.154075
Growing degree days to anthesis	S10_94103181	10	94103181	5.34e-09	0.346138
Growing degree days to anthesis	S2_226977014	2	226977014	5.44e-09	0.439728
Growing degree days to anthesis	S3_156797882	3	156797882	5.55e-09	0.0829796
Growing degree days to anthesis	S1_225626273	1	225626273	5.66e-09	0.0566638
Growing degree days to anthesis	S1_2537435	1	2537435	5.69e-09	0.0636672
Growing degree days to anthesis	S3_2003605	3	2003605	5.71e-09	0.0244058
Growing degree days to anthesis	S8_146382628	8	146382628	5.72e-09	0.0418081
Growing degree days to anthesis	S1_267160558	1	267160558	5.8e-09	0.174873
Growing degree days to anthesis	S8_140467785	8	140467785	5.92e-09	0.377971
Growing degree days to anthesis	S8_149302067	8	149302067	6.14e-09	0.0636672
Growing degree days to anthesis	S2_204388584	2	204388584	6.26e-09	0.102292
Growing degree days to anthesis	S5_193219856	5	193219856	6.27e-09	0.0441426
Growing degree days to anthesis	S1_239405048	1	239405048	6.28e-09	0.378183
Growing degree days to anthesis	S10_123189378	10	123189378	6.3e-09	0.0539049
Growing degree days to anthesis	S8_161625816	8	161625816	6.33e-09	0.0534805
Growing degree days to anthesis	S10_125845487	10	125845487	6.35e-09	0.110781
Growing degree days to anthesis	S2_81976697	2	81976697	6.41e-09	0.107173
Growing degree days to anthesis	S3_6095774	3	6095774	6.46e-09	0.0244058
Growing degree days to anthesis	S8_64568162	8	64568162	6.56e-09	0.0551783
Growing degree days to anthesis	S8_146384426	8	146384426	6.69e-09	0.0727929
Growing degree days to anthesis	S8_128343664	8	128343664	6.72e-09	0.238328
Growing degree days to anthesis	S10_80051387	10	80051387	6.79e-09	0.158744
Growing degree days to anthesis	S1_189351785	1	189351785	6.84e-09	0.445034
Growing degree days to anthesis	S8_67356941	8	67356941	6.84e-09	0.0704584
Growing degree days to anthesis	S7_5109948	7	5109948	6.97e-09	0.0689728
Growing degree days to anthesis	S7_5109964	7	5109964	6.97e-09	0.0689728
Growing degree days to anthesis	S1_277019068	1	277019068	7.07e-09	0.379457
Growing degree days to anthesis	S10_113943347	10	113943347	7.13e-09	0.0853141
Growing degree days to anthesis	S1_278053884	1	278053884	7.15e-09	0.358447
Growing degree days to anthesis	S10_125845450	10	125845450	7.19e-09	0.136248
Growing degree days to anthesis	S8_147445711	8	147445711	7.24e-09	0.0730051
Growing degree days to anthesis	S5_193655318	5	193655318	7.27e-09	0.234508
Growing degree days to anthesis	S1_293393955	1	293393955	7.64e-09	0.0471138
Growing degree days to anthesis	S1_168416034	1	168416034	7.82e-09	0.103565
Growing degree days to anthesis	S8_162795021	8	162795021	7.84e-09	0.156409
Growing degree days to anthesis	S7_162799306	7	162799306	7.92e-09	0.0891341
Growing degree days to anthesis	S10_13341086	10	13341086	8.11e-09	0.294779
Growing degree days to anthesis	S1_278053878	1	278053878	8.12e-09	0.423387
Growing degree days to anthesis	S5_188779142	5	188779142	8.16e-09	0.0507216
Growing degree days to anthesis	S1_278192675	1	278192675	8.26e-09	0.250424
Growing degree days to anthesis	S8_132719065	8	132719065	8.32e-09	0.277377
Growing degree days to anthesis	S5_18694925	5	18694925	8.45e-09	0.0386248
Growing degree days to anthesis	S8_138658883	8	138658883	8.59e-09	0.086163
Growing degree days to anthesis	S9_139384045	9	139384045	8.59e-09	0.105688
Growing degree days to anthesis	S8_130100569	8	130100569	8.62e-09	0.0825552
Growing degree days to anthesis	S5_31827672	5	31827672	8.79e-09	0.079584
Growing degree days to anthesis	S5_205317831	5	205317831	8.82e-09	0.0471138
Growing degree days to anthesis	S5_21033801	5	21033801	8.89e-09	0.0339559
Growing degree days to anthesis	S8_151594650	8	151594650	8.89e-09	0.166171
Growing degree days to anthesis	S5_191376070	5	191376070	8.94e-09	0.181664
Growing degree days to anthesis	S9_35413888	9	35413888	9.13e-09	0.0216469
Growing degree days to anthesis	S8_7801378	8	7801378	9.18e-09	0.0515705
Growing degree days to anthesis	S1_216700371	1	216700371	9.32e-09	0.0532683
Growing degree days to anthesis	S8_134084798	8	134084798	9.47e-09	0.368846
Growing degree days to anthesis	S10_80044285	10	80044285	9.53e-09	0.0730051
Growing degree days to anthesis	S7_28319754	7	28319754	9.55e-09	0.0127334
Growing degree days to anthesis	S9_128656062	9	128656062	9.59e-09	0.390492
Growing degree days to anthesis	S1_245035347	1	245035347	9.63e-09	0.347411
Growing degree days to anthesis	S8_161626305	8	161626305	9.66e-09	0.0201613
Growing degree days to anthesis	S1_235490113	1	235490113	9.77e-09	0.0509338
Growing degree days to anthesis	S8_130100843	8	130100843	9.84e-09	0.102716
Growing degree days to anthesis	S10_111842983	10	111842983	9.88e-09	0.0812818
Growing degree days to anthesis	S3_10465594	3	10465594	9.94e-09	0.246817
Growing degree days to anthesis	S5_7575705	5	7575705	9.96e-09	0.156197
Growing degree days to anthesis	S8_63008247	8	63008247	1.01e-08	0.0522071
Growing degree days to anthesis	S9_95742095	9	95742095	1.04e-08	0.0275891
Growing degree days to anthesis	S9_128539344	9	128539344	1.05e-08	0.209041
Growing degree days to anthesis	S8_44553554	8	44553554	1.06e-08	0.0496604
Growing degree days to anthesis	S2_196302249	2	196302249	1.06e-08	0.020798
Growing degree days to anthesis	S1_245035279	1	245035279	1.07e-08	0.379244
Growing degree days to anthesis	S8_8015284	8	8015284	1.08e-08	0.0999576
Growing degree days to anthesis	S4_178754116	4	178754116	1.1e-08	0.0466893
Growing degree days to anthesis	S2_207840517	2	207840517	1.1e-08	0.317063
Growing degree days to anthesis	S9_132814336	9	132814336	1.11e-08	0.067275
Growing degree days to anthesis	S2_206230027	2	206230027	1.13e-08	0.346986
Growing degree days to anthesis	S9_35048905	9	35048905	1.14e-08	0.0214346
Growing degree days to anthesis	S10_93819641	10	93819641	1.15e-08	0.0432937
Growing degree days to anthesis	S10_22126431	10	22126431	1.16e-08	0.449703
Growing degree days to anthesis	S9_34938077	9	34938077	1.17e-08	0.0294992
Growing degree days to anthesis	S8_162800604	8	162800604	1.17e-08	0.0948642
Growing degree days to anthesis	S5_186283760	5	186283760	1.17e-08	0.405772
Growing degree days to anthesis	S5_17066675	5	17066675	1.18e-08	0.145798
Growing degree days to anthesis	S5_181587183	5	181587183	1.19e-08	0.0475382
Growing degree days to anthesis	S8_136133882	8	136133882	1.2e-08	0.262097
Growing degree days to anthesis	S2_201612147	2	201612147	1.2e-08	0.0256791
Growing degree days to anthesis	S4_237321568	4	237321568	1.23e-08	0.451613
Growing degree days to anthesis	S2_177750327	2	177750327	1.24e-08	0.463073
Growing degree days to anthesis	S1_244469276	1	244469276	1.25e-08	0.363115
Growing degree days to anthesis	S8_151594285	8	151594285	1.25e-08	0.165959
Growing degree days to anthesis	S2_204388199	2	204388199	1.27e-08	0.109508
Growing degree days to anthesis	S5_214168047	5	214168047	1.29e-08	0.120543
Growing degree days to anthesis	S1_274950623	1	274950623	1.32e-08	0.116511
Growing degree days to anthesis	S5_204170072	5	204170072	1.33e-08	0.141978
Growing degree days to anthesis	S1_168416011	1	168416011	1.36e-08	0.103353
Growing degree days to anthesis	S8_123411505	8	123411505	1.41e-08	0.127759
Growing degree days to anthesis	S8_130100846	8	130100846	1.41e-08	0.101019
Growing degree days to anthesis	S8_130851733	8	130851733	1.41e-08	0.0969864
Growing degree days to anthesis	S10_8510887	10	8510887	1.44e-08	0.345713
Growing degree days to anthesis	S5_193192047	5	193192047	1.45e-08	0.102929
Growing degree days to silking	S10_94253531	10	94253531	1.18e-27	0.0887548
Growing degree days to silking	S8_123512155	8	123512155	2.92e-16	0.469625
Growing degree days to silking	S8_132328071	8	132328071	3.61e-16	0.30461
Growing degree days to silking	S8_133189854	8	133189854	1.16e-15	0.333908
Growing degree days to silking	S8_133188572	8	133188572	1.39e-15	0.31215
Growing degree days to silking	S8_134157751	8	134157751	1.72e-15	0.189789
Growing degree days to silking	S8_131967293	8	131967293	1.73e-15	0.333262
Growing degree days to silking	S8_133260109	8	133260109	3.17e-15	0.328522
Growing degree days to silking	S8_133260110	8	133260110	3.17e-15	0.328522
Growing degree days to silking	S8_133260076	8	133260076	3.17e-15	0.328738
Growing degree days to silking	S8_133260089	8	133260089	3.17e-15	0.328738
Growing degree days to silking	S3_159389461	3	159389461	4.95e-15	0.372253
Growing degree days to silking	S8_132371876	8	132371876	5.67e-15	0.277251
Growing degree days to silking	S8_123509373	8	123509373	6.2e-15	0.475226
Growing degree days to silking	S8_131176643	8	131176643	6.56e-15	0.296209
Growing degree days to silking	S8_123506141	8	123506141	1.23e-14	0.447436
Growing degree days to silking	S8_123506087	8	123506087	1.46e-14	0.447867
Growing degree days to silking	S8_123506089	8	123506089	1.46e-14	0.447867
Growing degree days to silking	S3_159555813	3	159555813	1.68e-14	0.280267
Growing degree days to silking	S8_123511933	8	123511933	2.36e-14	0.490306
Growing degree days to silking	S8_131967396	8	131967396	2.37e-14	0.331969
Growing degree days to silking	S8_123511998	8	123511998	2.56e-14	0.491598
Growing degree days to silking	S8_132199932	8	132199932	2.96e-14	0.275959
Growing degree days to silking	S3_159389463	3	159389463	4.02e-14	0.345972
Growing degree days to silking	S8_132675228	8	132675228	5.58e-14	0.206377
Growing degree days to silking	S8_132408485	8	132408485	7.13e-14	0.228996
Growing degree days to silking	S8_132046314	8	132046314	9.31e-14	0.218656
Growing degree days to silking	S8_131802535	8	131802535	1.15e-13	0.473287
Growing degree days to silking	S8_132044838	8	132044838	1.18e-13	0.281775
Growing degree days to silking	S8_131802536	8	131802536	1.46e-13	0.471995
Growing degree days to silking	S8_131802538	8	131802538	1.46e-13	0.471995
Growing degree days to silking	S8_131802533	8	131802533	2.2e-13	0.468333
Growing degree days to silking	S8_131802581	8	131802581	2.76e-13	0.470056
Growing degree days to silking	S8_132047205	8	132047205	2.96e-13	0.246876
Growing degree days to silking	S1_238179880	1	238179880	3.66e-13	0.197544
Growing degree days to silking	S8_134117341	8	134117341	4.39e-13	0.193882
Growing degree days to silking	S8_133275922	8	133275922	6.44e-13	0.451314
Growing degree days to silking	S8_132674942	8	132674942	1.27e-12	0.236536
Growing degree days to silking	S7_162976286	7	162976286	1.29e-12	0.0596726
Growing degree days to silking	S8_133182016	8	133182016	1.34e-12	0.339078
Growing degree days to silking	S8_134005788	8	134005788	3.73e-12	0.101249
Growing degree days to silking	S8_133948610	8	133948610	3.76e-12	0.177941
Growing degree days to silking	S9_128726479	9	128726479	3.96e-12	0.35782
Growing degree days to silking	S9_149759353	9	149759353	5.27e-12	0.144765
Growing degree days to silking	S9_149759354	9	149759354	5.27e-12	0.144765
Growing degree days to silking	S2_220593479	2	220593479	5.54e-12	0.0183111
Growing degree days to silking	S3_158897644	3	158897644	5.79e-12	0.36536
Growing degree days to silking	S8_134736543	8	134736543	6.93e-12	0.151228
Growing degree days to silking	S9_149759318	9	149759318	6.98e-12	0.145196
Growing degree days to silking	S9_149759355	9	149759355	6.98e-12	0.145196
Growing degree days to silking	S8_132675112	8	132675112	7.32e-12	0.388195
Growing degree days to silking	S8_136133482	8	136133482	7.47e-12	0.176648
Growing degree days to silking	S8_136133483	8	136133483	7.47e-12	0.176648
Growing degree days to silking	S8_132327825	8	132327825	1.02e-11	0.494184
Growing degree days to silking	S8_133943686	8	133943686	1.03e-11	0.265403
Growing degree days to silking	S8_133943688	8	133943688	1.03e-11	0.262818
Growing degree days to silking	S8_133943689	8	133943689	1.03e-11	0.262818
Growing degree days to silking	S8_133943690	8	133943690	1.03e-11	0.262818
Growing degree days to silking	S8_133943685	8	133943685	1.03e-11	0.262818
Growing degree days to silking	S8_133943687	8	133943687	1.03e-11	0.262818
Growing degree days to silking	S8_133943691	8	133943691	1.03e-11	0.262818
Growing degree days to silking	S8_133943692	8	133943692	1.03e-11	0.262818
Growing degree days to silking	S8_132328035	8	132328035	1.36e-11	0.466178
Growing degree days to silking	S5_44459800	5	44459800	1.42e-11	0.0137872
Growing degree days to silking	S8_132201389	8	132201389	1.55e-11	0.295562
Growing degree days to silking	S4_34803567	4	34803567	2.01e-11	0.0267126
Growing degree days to silking	S1_287188111	1	287188111	2.01e-11	0.270358
Growing degree days to silking	S8_132309820	8	132309820	2.21e-11	0.221672
Growing degree days to silking	S8_134117177	8	134117177	2.27e-11	0.182895
Growing degree days to silking	S8_133173915	8	133173915	2.49e-11	0.0196036
Growing degree days to silking	S7_162973429	7	162973429	2.94e-11	0.0437312
Growing degree days to silking	S7_114893878	7	114893878	3.2e-11	0.135933
Growing degree days to silking	S8_136134655	8	136134655	3.41e-11	0.375054
Growing degree days to silking	S8_134012179	8	134012179	3.98e-11	0.169108
Growing degree days to silking	S8_133275883	8	133275883	4.01e-11	0.287161
Growing degree days to silking	S8_133275872	8	133275872	4.01e-11	0.287161
Growing degree days to silking	S8_123512866	8	123512866	4.11e-11	0.484489
Growing degree days to silking	S8_131799121	8	131799121	4.47e-11	0.488152
Growing degree days to silking	S8_132309788	8	132309788	5.16e-11	0.267773
Growing degree days to silking	S8_132309838	8	132309838	5.16e-11	0.267773
Growing degree days to silking	S8_131799167	8	131799167	6.18e-11	0.491168
Growing degree days to silking	S3_159610878	3	159610878	6.49e-11	0.473934
Growing degree days to silking	S4_34871901	4	34871901	6.69e-11	0.0592417
Growing degree days to silking	S8_123512191	8	123512191	7.07e-11	0.453899
Growing degree days to silking	S8_132719159	8	132719159	7.16e-11	0.227919
Growing degree days to silking	S3_159610920	3	159610920	7.44e-11	0.463162
Growing degree days to silking	S3_159610899	3	159610899	7.44e-11	0.463162
Growing degree days to silking	S3_159610900	3	159610900	7.44e-11	0.463162
Growing degree days to silking	S8_131176630	8	131176630	7.51e-11	0.257648
Growing degree days to silking	S5_21045638	5	21045638	8.23e-11	0.0721672
Growing degree days to silking	S8_132327770	8	132327770	9.42e-11	0.485351
Growing degree days to silking	S8_132327800	8	132327800	9.42e-11	0.485351
Growing degree days to silking	S4_137573382	4	137573382	1.04e-10	0.0226196
Growing degree days to silking	S8_134116680	8	134116680	1.06e-10	0.349634
Growing degree days to silking	S8_123473596	8	123473596	1.12e-10	0.120853
Growing degree days to silking	S8_128428262	8	128428262	1.12e-10	0.127747
Growing degree days to silking	S8_132328869	8	132328869	1.16e-10	0.48212
Growing degree days to silking	S8_136133882	8	136133882	1.43e-10	0.259802
Growing degree days to silking	S8_132298390	8	132298390	1.44e-10	0.171478
Growing degree days to silking	S8_132045223	8	132045223	1.54e-10	0.374838
Growing degree days to silking	S8_132045228	8	132045228	1.54e-10	0.374838
Growing degree days to silking	S5_197603265	5	197603265	1.72e-10	0.0346833
Growing degree days to silking	S4_43234678	4	43234678	1.85e-10	0.0273589
Growing degree days to silking	S8_130464181	8	130464181	2.07e-10	0.157906
Growing degree days to silking	S8_134845699	8	134845699	2.94e-10	0.11913
Growing degree days to silking	S3_159378426	3	159378426	3.25e-10	0.359543
Growing degree days to silking	S8_18443612	8	18443612	3.26e-10	0.102542
Growing degree days to silking	S2_72674516	2	72674516	3.68e-10	0.115037
Growing degree days to silking	S2_72674519	2	72674519	3.68e-10	0.115037
Growing degree days to silking	S5_186283806	5	186283806	3.81e-10	0.299224
Growing degree days to silking	S1_240468956	1	240468956	3.84e-10	0.0491168
Growing degree days to silking	S10_31014424	10	31014424	3.95e-10	0.31969
Growing degree days to silking	S10_31028430	10	31028430	4e-10	0.327014
Growing degree days to silking	S4_33432963	4	33432963	4.08e-10	0.0404998
Growing degree days to silking	S8_131580890	8	131580890	4.47e-10	0.0387764
Growing degree days to silking	S8_132372386	8	132372386	5.26e-10	0.221241
Growing degree days to silking	S8_133175657	8	133175657	5.27e-10	0.0204653
Growing degree days to silking	S8_128343923	8	128343923	5.36e-10	0.105989
Growing degree days to silking	S2_72674547	2	72674547	5.8e-10	0.115467
Growing degree days to silking	S2_109106837	2	109106837	5.84e-10	0.0760448
Growing degree days to silking	S1_139282320	1	139282320	5.92e-10	0.0200345
Growing degree days to silking	S1_97007750	1	97007750	6.11e-10	0.00193882
Growing degree days to silking	S1_97007780	1	97007780	6.11e-10	0.00193882
Growing degree days to silking	S1_229475732	1	229475732	7.76e-10	0.159414
Growing degree days to silking	S8_132790641	8	132790641	9.58e-10	0.434726
Growing degree days to silking	S10_94103181	10	94103181	9.74e-10	0.341879
Growing degree days to silking	S1_249318662	1	249318662	9.8e-10	0.122361
Growing degree days to silking	S3_159385101	3	159385101	1.03e-09	0.49009
Growing degree days to silking	S8_133277375	8	133277375	1.08e-09	0.414477
Growing degree days to silking	S8_132371819	8	132371819	1.17e-09	0.141103
Growing degree days to silking	S8_133276203	8	133276203	1.18e-09	0.343817
Growing degree days to silking	S2_226977014	2	226977014	1.42e-09	0.442051
Growing degree days to silking	S3_214367028	3	214367028	1.62e-09	0.0122792
Growing degree days to silking	S1_234911059	1	234911059	1.68e-09	0.038561
Growing degree days to silking	S3_179265016	3	179265016	1.73e-09	0.00280052
Growing degree days to silking	S1_279127976	1	279127976	1.74e-09	0.34511
Growing degree days to silking	S5_22101566	5	22101566	1.78e-09	0.0366221
Growing degree days to silking	S10_31028444	10	31028444	1.85e-09	0.326583
Growing degree days to silking	S8_132371815	8	132371815	1.88e-09	0.13981
Growing degree days to silking	S5_5028961	5	5028961	1.92e-09	0.0932788
Growing degree days to silking	S7_2318516	7	2318516	2.09e-09	0.0579492
Growing degree days to silking	S8_130147456	8	130147456	2.13e-09	0.0913399
Growing degree days to silking	S3_179225814	3	179225814	2.22e-09	0.00452391
Growing degree days to silking	S8_135070848	8	135070848	2.25e-09	0.199698
Growing degree days to silking	S5_74625332	5	74625332	2.28e-09	0.026928
Growing degree days to silking	S8_135091754	8	135091754	2.41e-09	0.452176
Growing degree days to silking	S8_130147469	8	130147469	2.41e-09	0.0909091
Growing degree days to silking	S8_133947882	8	133947882	2.68e-09	0.492029
Growing degree days to silking	S10_31028490	10	31028490	2.74e-09	0.349203
Growing degree days to silking	S5_193734895	5	193734895	2.77e-09	0.362559
Growing degree days to silking	S5_20987788	5	20987788	2.78e-09	0.0353296
Growing degree days to silking	S7_103947082	7	103947082	2.9e-09	0.0435157
Growing degree days to silking	S8_133277377	8	133277377	2.93e-09	0.429987
Growing degree days to silking	S8_136133490	8	136133490	3.07e-09	0.110082
Growing degree days to silking	S10_84072238	10	84072238	3.09e-09	0.0480396
Growing degree days to silking	S10_84072239	10	84072239	3.09e-09	0.0480396
Growing degree days to silking	S10_84072211	10	84072211	3.09e-09	0.0480396
Growing degree days to silking	S4_143865658	4	143865658	3.24e-09	0.0161568
Growing degree days to silking	S2_227041277	2	227041277	3.32e-09	0.450237
Growing degree days to silking	S8_135070801	8	135070801	3.41e-09	0.2081
Growing degree days to silking	S2_51750772	2	51750772	3.46e-09	0.0234813
Growing degree days to silking	S8_134084798	8	134084798	3.98e-09	0.366868
Growing degree days to silking	S10_85902386	10	85902386	4.01e-09	0.015726
Growing degree days to silking	S8_132202448	8	132202448	4.02e-09	0.478458
Growing degree days to silking	S1_92245802	1	92245802	4.17e-09	0.0863852
Growing degree days to silking	S8_161916250	8	161916250	4.34e-09	0.150151
Growing degree days to silking	S10_136837124	10	136837124	4.81e-09	0.180956
Growing degree days to silking	S1_247624519	1	247624519	4.87e-09	0.440112
Growing degree days to silking	S5_186283760	5	186283760	4.99e-09	0.405644
Growing degree days to silking	S2_196899844	2	196899844	5.29e-09	0.15489
Growing degree days to silking	S8_128546766	8	128546766	5.3e-09	0.282852
Growing degree days to silking	S1_22977646	1	22977646	5.74e-09	0.0896165
Growing degree days to silking	S5_188607674	5	188607674	5.84e-09	0.0187419
Growing degree days to silking	S1_27898941	1	27898941	5.88e-09	0.0484705
Growing degree days to silking	S8_134377483	8	134377483	5.91e-09	0.166523
Growing degree days to silking	S8_66989054	8	66989054	6.22e-09	0.279621
Growing degree days to silking	S8_136138158	8	136138158	6.27e-09	0.392288
Growing degree days to silking	S3_156797606	3	156797606	6.5e-09	0.0840155
Growing degree days to silking	S2_206229766	2	206229766	7e-09	0.11159
Growing degree days to silking	S1_278049074	1	278049074	7.1e-09	0.0807841
Growing degree days to silking	S10_31028651	10	31028651	7.34e-09	0.342956
Growing degree days to silking	S6_157819929	6	157819929	7.43e-09	0.121284
Growing degree days to silking	S8_161916259	8	161916259	7.93e-09	0.151012
Growing degree days to silking	S7_103947094	7	103947094	8.18e-09	0.0486859
Growing degree days to silking	S7_118528014	7	118528014	8.54e-09	0.00947867
Growing degree days to silking	S8_130100846	8	130100846	9.16e-09	0.0990952
Growing degree days to silking	S8_130100569	8	130100569	9.28e-09	0.0809996
Growing degree days to silking	S5_21045725	5	21045725	9.37e-09	0.0562258
Growing degree days to silking	S2_206701390	2	206701390	9.86e-09	0.321413
Growing degree days to silking	S8_132309100	8	132309100	1e-08	0.154244
Growing degree days to silking	S7_121676978	7	121676978	1.01e-08	0.418354
Growing degree days to silking	S8_130101268	8	130101268	1.02e-08	0.0978027
Growing degree days to silking	S6_121374806	6	121374806	1.08e-08	0.0105558
Growing degree days to silking	S8_100763891	8	100763891	1.09e-08	0.00667816
Growing degree days to silking	S8_134783872	8	134783872	1.1e-08	0.247092
Growing degree days to silking	S5_201943617	5	201943617	1.11e-08	0.178802
Growing degree days to silking	S8_107791195	8	107791195	1.11e-08	0.266265
Growing degree days to silking	S5_21046931	5	21046931	1.16e-08	0.0695821
Growing degree days to silking	S2_197596931	2	197596931	1.17e-08	0.24623
Growing degree days to silking	S2_197596937	2	197596937	1.17e-08	0.24623
Growing degree days to silking	S5_146414095	5	146414095	1.2e-08	0.225549
Growing degree days to silking	S1_63611697	1	63611697	1.21e-08	0.00818613
Growing degree days to silking	S4_228661472	4	228661472	1.21e-08	0.182464
Growing degree days to silking	S8_131779756	8	131779756	1.22e-08	0.376777
Growing degree days to silking	S8_134630490	8	134630490	1.22e-08	0.143473
Growing degree days to silking	S2_207380161	2	207380161	1.25e-08	0.196252
Growing degree days to silking	S8_130100843	8	130100843	1.27e-08	0.100819
Growing degree days to silking	S9_144034613	9	144034613	1.28e-08	0.159414
Growing degree days to silking	S8_134465164	8	134465164	1.29e-08	0.11913
Growing degree days to silking	S8_130100464	8	130100464	1.3e-08	0.0781991
Growing degree days to silking	S8_62272198	8	62272198	1.33e-08	0.176863
Growing degree days to silking	S5_191376070	5	191376070	1.36e-08	0.182895
Growing degree days to silking	S3_158979877	3	158979877	1.37e-08	0.0359759
Growing degree days to silking	S1_289267269	1	289267269	1.39e-08	0.451314
Growing degree days to silking	S2_81979472	2	81979472	1.45e-08	0.0988798
Plant height	S8_120061462	8	120061462	2.89e-10	0.0146834
Plant height	S3_159555813	3	159555813	5.78e-10	0.272502
Plant height	S1_276301378	1	276301378	6.79e-10	0.223875
Plant height	S8_131176643	8	131176643	9.54e-10	0.284134
Plant height	S8_131904775	8	131904775	1.15e-09	0.497521
Plant height	S1_240358560	1	240358560	1.26e-09	0.196034
Plant height	S8_131904780	8	131904780	1.83e-09	0.496949
Plant height	S8_131904787	8	131904787	1.83e-09	0.496949
Plant height	S3_164587425	3	164587425	1.9e-09	0.128719
Only SNPs significant at Bonferroni-corrected threshold of 0.01 are showed
