# Supplementary material for: High-resolution genetic mapping of maize pan-genome sequence anchors
Source: Nat Commun. 2015 Apr 16;6:6914. doi: 10.1038/ncomms7914 (PMC4411285; doi:10.1038/ncomms7914)
Supplement: Supplementary Data 3 — Maize inbred lines used in genetic mapping of GBS tags [file ncomms7914-s4.xls]

## Sheet: taxaInPaper
Supplementary Data 3 Maize inbred lines used in genetic mapping of GBS tags
Sample	Sample fullname	Library plate	Row	Col	Panel
12E	12E:81FE8ABXX:4:H8	81FE8ABXX	4	H8	Ames
3167B	3167B:81FE8ABXX:7:F8	81FE8ABXX	7	F8	Ames
A131	A131:81FENABXX:7:D4	81FENABXX	7	D4	Ames
A131(Holland)	A131(Holland):D0D0BACXX:3:G5	D0D0BACXX	3	G5	Ames
A3G-3-1-3	A3G-3-1-3:81FE8ABXX:4:E10	81FE8ABXX	4	E10	Ames
Ab18	Ab18:81FENABXX:5:C2	81FENABXX	5	C2	Ames
Ab24E	Ab24E:81FENABXX:4:A8	81FENABXX	4	A8	Ames
Ab26A	Ab26A:81FE7ABXX:2:G1	81FE7ABXX	2	G1	Ames
Ab608A	Ab608A:81FENABXX:4:B12	81FENABXX	4	B12	Ames
Ab610	Ab610:81FENABXX:6:D1	81FENABXX	6	D1	Ames
Ab616	Ab616:81FENABXX:4:E11	81FENABXX	4	E11	Ames
AH83	AH83:81FE8ABXX:4:G8	81FE8ABXX	4	G8	Ames
Ames_30480	Ames_30480:81N4HABXX:1:C2	81N4HABXX	1	C2	Ames
Ames10244	Ames10244:81FE8ABXX:7:H5	81FE8ABXX	7	H5	Ames
Ames10246	Ames10246:D0D0BACXX:3:D11	D0D0BACXX	3	D11	Ames
Ames10247	Ames10247:81N4HABXX:3:C4	81N4HABXX	3	C4	Ames
Ames10248	Ames10248:81FE7ABXX:7:E5	81FE7ABXX	7	E5	Ames
Ames10249	Ames10249:81N4HABXX:3:A11	81N4HABXX	3	A11	Ames
Ames10250	Ames10250:81N4HABXX:2:D8	81N4HABXX	2	D8	Ames
Ames10251	Ames10251:81N4HABXX:2:D5	81N4HABXX	2	D5	Ames
Ames10252	Ames10252:81N4HABXX:3:H10	81N4HABXX	3	H10	Ames
Ames10253	Ames10253:81FE7ABXX:7:D2	81FE7ABXX	7	D2	Ames
Ames10254	Ames10254:81N4HABXX:3:E9	81N4HABXX	3	E9	Ames
Ames10255	Ames10255:81N4HABXX:4:A3	81N4HABXX	4	A3	Ames
Ames10256	Ames10256:81N4HABXX:2:G10	81N4HABXX	2	G10	Ames
Ames10256	Ames10256:D0D0BACXX:4:A5	D0D0BACXX	4	A5	Ames
Ames10257	Ames10257:81N4HABXX:3:D2	81N4HABXX	3	D2	Ames
Ames10258	Ames10258:81N4HABXX:3:C2	81N4HABXX	3	C2	Ames
Ames10259	Ames10259:81N4HABXX:3:F12	81N4HABXX	3	F12	Ames
Ames10260	Ames10260:81FE7ABXX:2:H4	81FE7ABXX	2	H4	Ames
Ames10261	Ames10261:81N4HABXX:2:H9	81N4HABXX	2	H9	Ames
Ames10262	Ames10262:81N4HABXX:2:C8	81N4HABXX	2	C8	Ames
Ames10263	Ames10263:81FE7ABXX:1:A9	81FE7ABXX	1	A9	Ames
Ames10264	Ames10264:81FE7ABXX:3:C6	81FE7ABXX	3	C6	Ames
Ames10265	Ames10265:81FENABXX:5:G6	81FENABXX	5	G6	Ames
Ames10266	Ames10266:D0D0BACXX:4:D3	D0D0BACXX	4	D3	Ames
Ames10267	Ames10267:81FE7ABXX:6:A9	81FE7ABXX	6	A9	Ames
Ames10268	Ames10268:D0D0BACXX:4:G6	D0D0BACXX	4	G6	Ames
Ames10269	Ames10269:81N4HABXX:3:G7	81N4HABXX	3	G7	Ames
Ames10271	Ames10271:81FE7ABXX:6:H9	81FE7ABXX	6	H9	Ames
Ames10272	Ames10272:81N4HABXX:3:F10	81N4HABXX	3	F10	Ames
Ames10273	Ames10273:81FE7ABXX:7:C11	81FE7ABXX	7	C11	Ames
Ames10274	Ames10274:81N4HABXX:3:E3	81N4HABXX	3	E3	Ames
Ames10274	Ames10274:D0D0BACXX:4:H6	D0D0BACXX	4	H6	Ames
Ames10276	Ames10276:81N4HABXX:3:D3	81N4HABXX	3	D3	Ames
Ames10277	Ames10277:81N4HABXX:2:G9	81N4HABXX	2	G9	Ames
Ames10287	Ames10287:81FE8ABXX:6:F2	81FE8ABXX	6	F2	Ames
Ames12725	Ames12725:81FENABXX:4:A10	81FENABXX	4	A10	Ames
Ames12726	Ames12726:81N4HABXX:1:E9	81N4HABXX	1	E9	Ames
Ames12727	Ames12727:81FENABXX:5:E6	81FENABXX	5	E6	Ames
Ames12728	Ames12728:81N4HABXX:1:A5	81N4HABXX	1	A5	Ames
Ames12729	Ames12729:81N4HABXX:2:H12	81N4HABXX	2	H12	Ames
Ames12729	Ames12729:81N4HABXX:3:B4	81N4HABXX	3	B4	Ames
Ames12730	Ames12730:81N4HABXX:2:C4	81N4HABXX	2	C4	Ames
Ames12731	Ames12731:81FE8ABXX:7:A5	81FE8ABXX	7	A5	Ames
Ames12732	Ames12732:81N4HABXX:1:B1	81N4HABXX	1	B1	Ames
Ames12732	Ames12732:81N4HABXX:1:C4	81N4HABXX	1	C4	Ames
Ames12733	Ames12733:81FE8ABXX:7:B8	81FE8ABXX	7	B8	Ames
Ames12734	Ames12734:81FE8ABXX:7:C4	81FE8ABXX	7	C4	Ames
Ames12734	Ames12734:81FE8ABXX:7:H6	81FE8ABXX	7	H6	Ames
Ames12735	Ames12735:81N4HABXX:3:G6	81N4HABXX	3	G6	Ames
Ames12736	Ames12736:81FE8ABXX:1:G8	81FE8ABXX	1	G8	Ames
Ames12737	Ames12737:81FE8ABXX:7:B2	81FE8ABXX	7	B2	Ames
Ames12738	Ames12738:81N4HABXX:1:A4	81N4HABXX	1	A4	Ames
Ames12739	Ames12739:81N4HABXX:2:F1	81N4HABXX	2	F1	Ames
Ames12740	Ames12740:81N4HABXX:2:D1	81N4HABXX	2	D1	Ames
Ames12814	Ames12814:81FE8ABXX:1:C4	81FE8ABXX	1	C4	Ames
Ames12815	Ames12815:81FE8ABXX:1:C9	81FE8ABXX	1	C9	Ames
Ames12816	Ames12816:D0D0BACXX:3:H9	D0D0BACXX	3	H9	Ames
Ames12817	Ames12817:81FE8ABXX:1:D5	81FE8ABXX	1	D5	Ames
Ames12817	Ames12817:D0D0BACXX:3:D8	D0D0BACXX	3	D8	Ames
Ames12818	Ames12818:81N4HABXX:6:H9	81N4HABXX	6	H9	Ames
Ames12818	Ames12818:D0D0BACXX:3:C4	D0D0BACXX	3	C4	Ames
Ames12819	Ames12819:81FE8ABXX:1:A2	81FE8ABXX	1	A2	Ames
Ames12820	Ames12820:81N4HABXX:6:F1	81N4HABXX	6	F1	Ames
Ames12821	Ames12821:81FE8ABXX:1:F3	81FE8ABXX	1	F3	Ames
Ames12822	Ames12822:81N4HABXX:6:G5	81N4HABXX	6	G5	Ames
Ames12823	Ames12823:81N4HABXX:6:D3	81N4HABXX	6	D3	Ames
Ames12824	Ames12824:81FE8ABXX:1:H5	81FE8ABXX	1	H5	Ames
Ames14111	Ames14111:81N4HABXX:2:C2	81N4HABXX	2	C2	Ames
Ames14111	Ames14111:D0D0BACXX:3:A3	D0D0BACXX	3	A3	Ames
Ames14112	Ames14112:81FE7ABXX:4:F3	81FE7ABXX	4	F3	Ames
Ames14113	Ames14113:81FE8ABXX:7:G1	81FE8ABXX	7	G1	Ames
Ames14113	Ames14113:D0D0BACXX:4:A12	D0D0BACXX	4	A12	Ames
Ames14114	Ames14114:81FE8ABXX:7:D3	81FE8ABXX	7	D3	Ames
Ames14115	Ames14115:81FENABXX:2:H5	81FENABXX	2	H5	Ames
Ames14116	Ames14116:81FENABXX:1:C2	81FENABXX	1	C2	Ames
Ames14211	Ames14211:81FE7ABXX:5:C11	81FE7ABXX	5	C11	Ames
Ames14408	Ames14408:81FE8ABXX:1:H10	81FE8ABXX	1	H10	Ames
Ames15929	Ames15929:81FENABXX:1:G7	81FENABXX	1	G7	Ames
Ames18999	Ames18999:81FE8ABXX:7:E5	81FE8ABXX	7	E5	Ames
Ames18999	Ames18999:81N4HABXX:1:B10	81N4HABXX	1	B10	Ames
Ames19000	Ames19000:81FE7ABXX:3:C7	81FE7ABXX	3	C7	Ames
Ames19000	Ames19000:81FE7ABXX:4:B2	81FE7ABXX	4	B2	Ames
Ames19000	Ames19000:D0D0BACXX:3:G3	D0D0BACXX	3	G3	Ames
Ames19000	Ames19000:D0D0BACXX:4:F3	D0D0BACXX	4	F3	Ames
Ames19001	Ames19001:81FENABXX:3:H12	81FENABXX	3	H12	Ames
Ames19002	Ames19002:81N4HABXX:2:A3	81N4HABXX	2	A3	Ames
Ames19002	Ames19002:81N4HABXX:4:G2	81N4HABXX	4	G2	Ames
Ames19003	Ames19003:81N4HABXX:3:A6	81N4HABXX	3	A6	Ames
Ames19004	Ames19004:81N4HABXX:3:D12	81N4HABXX	3	D12	Ames
Ames19005	Ames19005:81FE8ABXX:2:B11	81FE8ABXX	2	B11	Ames
Ames19006	Ames19006:81FE7ABXX:4:B7	81FE7ABXX	4	B7	Ames
Ames19007	Ames19007:81FE7ABXX:3:E6	81FE7ABXX	3	E6	Ames
Ames19008	Ames19008:81FE7ABXX:3:H10	81FE7ABXX	3	H10	Ames
Ames19008	Ames19008:D0D0BACXX:3:D3	D0D0BACXX	3	D3	Ames
Ames19009	Ames19009:81N4HABXX:6:E12	81N4HABXX	6	E12	Ames
Ames19010	Ames19010:81FENABXX:7:A3	81FENABXX	7	A3	Ames
Ames19011	Ames19011:81FE7ABXX:4:F10	81FE7ABXX	4	F10	Ames
Ames19012	Ames19012:81FENABXX:1:B7	81FENABXX	1	B7	Ames
Ames19013	Ames19013:81FENABXX:1:B12	81FENABXX	1	B12	Ames
Ames19014	Ames19014:81N4HABXX:7:E5	81N4HABXX	7	E5	Ames
Ames19015	Ames19015:81FE7ABXX:5:F8	81FE7ABXX	5	F8	Ames
Ames19016	Ames19016:81FE7ABXX:3:F9	81FE7ABXX	3	F9	Ames
Ames19016	Ames19016:81FE7ABXX:4:B11	81FE7ABXX	4	B11	Ames
Ames19016	Ames19016:D0D0BACXX:3:C3	D0D0BACXX	3	C3	Ames
Ames19017	Ames19017:81N4HABXX:7:H9	81N4HABXX	7	H9	Ames
Ames19019	Ames19019:81FENABXX:1:E12	81FENABXX	1	E12	Ames
Ames19282	Ames19282:D0D0BACXX:3:F11	D0D0BACXX	3	F11	Ames
Ames19282	Ames19282:D0D0BACXX:3:B11	D0D0BACXX	3	B11	Ames
Ames19283	Ames19283:81FE7ABXX:2:B1	81FE7ABXX	2	B1	Ames
Ames19284	Ames19284:81FE8ABXX:7:D9	81FE8ABXX	7	D9	Ames
Ames19284	Ames19284:81N4HABXX:1:G6	81N4HABXX	1	G6	Ames
Ames19285	Ames19285:81N4HABXX:1:C8	81N4HABXX	1	C8	Ames
Ames19286	Ames19286:81FENABXX:2:B1	81FENABXX	2	B1	Ames
Ames19287	Ames19287:81FE7ABXX:5:E3	81FE7ABXX	5	E3	Ames
Ames19288	Ames19288:81FE8ABXX:5:B2	81FE8ABXX	5	B2	Ames
Ames19288	Ames19288:D0D0BACXX:3:D9	D0D0BACXX	3	D9	Ames
Ames19288	Ames19288:D0D0BACXX:3:G2	D0D0BACXX	3	G2	Ames
Ames19289	Ames19289:81N4HABXX:6:F3	81N4HABXX	6	F3	Ames
Ames19290	Ames19290:81N4HABXX:6:G1	81N4HABXX	6	G1	Ames
Ames19292	Ames19292:81FE8ABXX:5:A3	81FE8ABXX	5	A3	Ames
Ames19293	Ames19293:81FE7ABXX:5:A9	81FE7ABXX	5	A9	Ames
Ames19294	Ames19294:81N4HABXX:7:H2	81N4HABXX	7	H2	Ames
Ames19308	Ames19308:81N4HABXX:4:G3	81N4HABXX	4	G3	Ames
Ames19309	Ames19309:81FE7ABXX:4:D3	81FE7ABXX	4	D3	Ames
Ames19309	Ames19309:81FE7ABXX:4:E6	81FE7ABXX	4	E6	Ames
Ames19310	Ames19310:81FE8ABXX:6:B1	81FE8ABXX	6	B1	Ames
Ames19311	Ames19311:81FE8ABXX:6:B3	81FE8ABXX	6	B3	Ames
Ames19311	Ames19311:81FENABXX:3:D5	81FENABXX	3	D5	Ames
Ames19313	Ames19313:81N4HABXX:6:E10	81N4HABXX	6	E10	Ames
Ames19313	Ames19313:81N4HABXX:7:D7	81N4HABXX	7	D7	Ames
Ames19314	Ames19314:81FENABXX:4:G4	81FENABXX	4	G4	Ames
Ames19316	Ames19316:81FE8ABXX:3:H12	81FE8ABXX	3	H12	Ames
Ames19318	Ames19318:81FE7ABXX:4:G1	81FE7ABXX	4	G1	Ames
Ames19319	Ames19319:81FE7ABXX:6:F3	81FE7ABXX	6	F3	Ames
Ames19319	Ames19319:81N4HABXX:7:G6	81N4HABXX	7	G6	Ames
Ames19321	Ames19321:81FE7ABXX:4:G9	81FE7ABXX	4	G9	Ames
Ames19323	Ames19323:81N4HABXX:1:C7	81N4HABXX	1	C7	Ames
Ames19324	Ames19324:81FE7ABXX:2:H6	81FE7ABXX	2	H6	Ames
Ames19326	Ames19326:81N4HABXX:5:B12	81N4HABXX	5	B12	Ames
Ames19326	Ames19326:81N4HABXX:6:H3	81N4HABXX	6	H3	Ames
Ames19327	Ames19327:81N4HABXX:3:A4	81N4HABXX	3	A4	Ames
Ames19327	Ames19327:D0D0BACXX:3:E10	D0D0BACXX	3	E10	Ames
Ames19327	Ames19327:D0D0BACXX:4:B9	D0D0BACXX	4	B9	Ames
Ames19328	Ames19328:81FE7ABXX:5:E9	81FE7ABXX	5	E9	Ames
Ames19328	Ames19328:81FENABXX:1:D2	81FENABXX	1	D2	Ames
Ames19330	Ames19330:81FENABXX:2:G8	81FENABXX	2	G8	Ames
Ames20116	Ames20116:81FE8ABXX:3:G7	81FE8ABXX	3	G7	Ames
Ames20118	Ames20118:81N4HABXX:3:A5	81N4HABXX	3	A5	Ames
Ames20119	Ames20119:81FENABXX:4:C11	81FENABXX	4	C11	Ames
Ames20120	Ames20120:81FE7ABXX:2:D6	81FE7ABXX	2	D6	Ames
Ames20136	Ames20136:81FE7ABXX:1:B2	81FE7ABXX	1	B2	Ames
Ames20137	Ames20137:81FE7ABXX:1:B12	81FE7ABXX	1	B12	Ames
Ames20137	Ames20137:D0D0BACXX:3:G11	D0D0BACXX	3	G11	Ames
Ames20140	Ames20140:81FE8ABXX:4:H7	81FE8ABXX	4	H7	Ames
Ames20140	Ames20140:81FENABXX:6:E12	81FENABXX	6	E12	Ames
Ames20140	Ames20140:D0D0BACXX:3:A1	D0D0BACXX	3	A1	Ames
Ames20190	Ames20190:81FE8ABXX:3:D12	81FE8ABXX	3	D12	Ames
Ames20190	Ames20190:81FENABXX:6:G7	81FENABXX	6	G7	Ames
Ames20190	Ames20190:D0D0BACXX:4:C3	D0D0BACXX	4	C3	Ames
Ames20190	Ames20190:D0D0BACXX:4:B3	D0D0BACXX	4	B3	Ames
Ames20191	Ames20191:81FENABXX:6:C11	81FENABXX	6	C11	Ames
Ames21095	Ames21095:81FE7ABXX:5:D4	81FE7ABXX	5	D4	Ames
Ames21096	Ames21096:81FE8ABXX:6:B9	81FE8ABXX	6	B9	Ames
Ames21512	Ames21512:81FENABXX:5:F7	81FENABXX	5	F7	Ames
Ames22011	Ames22011:81FENABXX:5:D3	81FENABXX	5	D3	Ames
Ames22012	Ames22012:81FE7ABXX:1:H12	81FE7ABXX	1	H12	Ames
Ames22013	Ames22013:81FENABXX:5:C12	81FENABXX	5	C12	Ames
Ames22014	Ames22014:81FE7ABXX:1:F9	81FE7ABXX	1	F9	Ames
Ames22015	Ames22015:81FE7ABXX:4:B8	81FE7ABXX	4	B8	Ames
Ames22015	Ames22015:D0D0BACXX:3:F1	D0D0BACXX	3	F1	Ames
Ames22016	Ames22016:81FE8ABXX:1:G1	81FE8ABXX	1	G1	Ames
Ames22017	Ames22017:81FE8ABXX:1:C10	81FE8ABXX	1	C10	Ames
Ames22018	Ames22018:81N4HABXX:6:F8	81N4HABXX	6	F8	Ames
Ames22019	Ames22019:81N4HABXX:5:H11	81N4HABXX	5	H11	Ames
Ames22020	Ames22020:81N4HABXX:6:G3	81N4HABXX	6	G3	Ames
Ames22021	Ames22021:81N4HABXX:5:G10	81N4HABXX	5	G10	Ames
Ames22022	Ames22022:81FE8ABXX:1:H8	81FE8ABXX	1	H8	Ames
Ames22023	Ames22023:81FE8ABXX:1:G4	81FE8ABXX	1	G4	Ames
Ames22024	Ames22024:81N4HABXX:5:F10	81N4HABXX	5	F10	Ames
Ames22025	Ames22025:81FENABXX:1:C8	81FENABXX	1	C8	Ames
Ames22026	Ames22026:81FE7ABXX:2:G5	81FE7ABXX	2	G5	Ames
Ames22027	Ames22027:81FE7ABXX:1:B7	81FE7ABXX	1	B7	Ames
Ames22028	Ames22028:81FE7ABXX:4:C9	81FE7ABXX	4	C9	Ames
Ames22029	Ames22029:81FE7ABXX:5:B8	81FE7ABXX	5	B8	Ames
Ames22030	Ames22030:81N4HABXX:6:H11	81N4HABXX	6	H11	Ames
Ames22031	Ames22031:81N4HABXX:7:D10	81N4HABXX	7	D10	Ames
Ames22032	Ames22032:81FE7ABXX:3:G8	81FE7ABXX	3	G8	Ames
Ames22033	Ames22033:81FE7ABXX:7:G11	81FE7ABXX	7	G11	Ames
Ames22034	Ames22034:81FENABXX:3:H4	81FENABXX	3	H4	Ames
Ames22035	Ames22035:81FE8ABXX:4:C12	81FE8ABXX	4	C12	Ames
Ames22036	Ames22036:81FENABXX:7:B7	81FENABXX	7	B7	Ames
Ames22037	Ames22037:81FE8ABXX:5:F5	81FE8ABXX	5	F5	Ames
Ames22038	Ames22038:81FE8ABXX:5:F10	81FE8ABXX	5	F10	Ames
Ames22039	Ames22039:81FE8ABXX:6:A8	81FE8ABXX	6	A8	Ames
Ames22040	Ames22040:81N4HABXX:6:D11	81N4HABXX	6	D11	Ames
Ames22041	Ames22041:81FENABXX:2:E8	81FENABXX	2	E8	Ames
Ames22042	Ames22042:81FENABXX:3:E11	81FENABXX	3	E11	Ames
Ames22043	Ames22043:81FE8ABXX:6:F12	81FE8ABXX	6	F12	Ames
Ames22044	Ames22044:81FE7ABXX:4:E8	81FE7ABXX	4	E8	Ames
Ames22045	Ames22045:81FE7ABXX:6:B2	81FE7ABXX	6	B2	Ames
Ames22046	Ames22046:81FE7ABXX:4:B10	81FE7ABXX	4	B10	Ames
Ames22047	Ames22047:81N4HABXX:7:H4	81N4HABXX	7	H4	Ames
Ames22048	Ames22048:81FENABXX:3:A3	81FENABXX	3	A3	Ames
Ames22049	Ames22049:81FE7ABXX:4:F12	81FE7ABXX	4	F12	Ames
Ames22050	Ames22050:81FE7ABXX:6:H2	81FE7ABXX	6	H2	Ames
Ames22051	Ames22051:81N4HABXX:2:G7	81N4HABXX	2	G7	Ames
Ames22052	Ames22052:81FE8ABXX:4:E12	81FE8ABXX	4	E12	Ames
Ames22053	Ames22053:81FENABXX:3:F4	81FENABXX	3	F4	Ames
Ames22054	Ames22054:81FENABXX:7:E6	81FENABXX	7	E6	Ames
Ames22055	Ames22055:81FENABXX:7:C7	81FENABXX	7	C7	Ames
Ames22056	Ames22056:81N4HABXX:2:E8	81N4HABXX	2	E8	Ames
Ames22057	Ames22057:81FENABXX:1:E8	81FENABXX	1	E8	Ames
Ames22058	Ames22058:81FENABXX:3:B8	81FENABXX	3	B8	Ames
Ames22058	Ames22058:D0D0BACXX:3:D6	D0D0BACXX	3	D6	Ames
Ames22059	Ames22059:81FE8ABXX:6:E2	81FE8ABXX	6	E2	Ames
Ames22059	Ames22059:D0D0BACXX:3:H7	D0D0BACXX	3	H7	Ames
Ames22060	Ames22060:81FENABXX:7:A6	81FENABXX	7	A6	Ames
Ames22060	Ames22060:D0D0BACXX:3:D7	D0D0BACXX	3	D7	Ames
Ames22061	Ames22061:81FENABXX:3:H7	81FENABXX	3	H7	Ames
Ames22062	Ames22062:81FE8ABXX:6:D11	81FE8ABXX	6	D11	Ames
Ames22062	Ames22062:D0D0BACXX:3:B6	D0D0BACXX	3	B6	Ames
Ames22063	Ames22063:81N4HABXX:2:G12	81N4HABXX	2	G12	Ames
Ames22063	Ames22063:D0D0BACXX:3:G7	D0D0BACXX	3	G7	Ames
Ames22064	Ames22064:81FE8ABXX:5:G10	81FE8ABXX	5	G10	Ames
Ames22064	Ames22064:D0D0BACXX:3:B4	D0D0BACXX	3	B4	Ames
Ames22065	Ames22065:81FE8ABXX:5:D5	81FE8ABXX	5	D5	Ames
Ames22065	Ames22065:D0D0BACXX:3:H6	D0D0BACXX	3	H6	Ames
Ames22066	Ames22066:81FENABXX:3:H3	81FENABXX	3	H3	Ames
Ames22067	Ames22067:81FE8ABXX:5:D10	81FE8ABXX	5	D10	Ames
Ames22067	Ames22067:D0D0BACXX:3:E3	D0D0BACXX	3	E3	Ames
Ames22439	Ames22439:81FE8ABXX:1:B8	81FE8ABXX	1	B8	Ames
Ames22439	Ames22439:D0D0BACXX:3:H4	D0D0BACXX	3	H4	Ames
Ames22440	Ames22440:81FE7ABXX:1:B11	81FE7ABXX	1	B11	Ames
Ames22440	Ames22440:81FE7ABXX:2:E11	81FE7ABXX	2	E11	Ames
Ames22440	Ames22440:81FENABXX:4:A5	81FENABXX	4	A5	Ames
Ames22440	Ames22440:D0D0BACXX:4:G5	D0D0BACXX	4	G5	Ames
Ames22440	Ames22440:D0D0BACXX:4:F5	D0D0BACXX	4	F5	Ames
Ames22440	Ames22440:D0D0BACXX:4:D5	D0D0BACXX	4	D5	Ames
Ames22441	Ames22441:81FE8ABXX:4:A1	81FE8ABXX	4	A1	Ames
Ames22442	Ames22442:81FE8ABXX:6:B7	81FE8ABXX	6	B7	Ames
Ames22443	Ames22443:81FE8ABXX:5:C3	81FE8ABXX	5	C3	Ames
Ames22443	Ames22443:81FE8ABXX:6:H11	81FE8ABXX	6	H11	Ames
Ames22443	Ames22443:81FENABXX:6:A1	81FENABXX	6	A1	Ames
Ames22443	Ames22443:D0D0BACXX:3:C6	D0D0BACXX	3	C6	Ames
Ames22443	Ames22443:D0D0BACXX:3:A8	D0D0BACXX	3	A8	Ames
Ames22443	Ames22443:D0D0BACXX:3:F6	D0D0BACXX	3	F6	Ames
Ames22747	Ames22747:81FE8ABXX:4:B6	81FE8ABXX	4	B6	Ames
Ames22748	Ames22748:81FE7ABXX:3:F10	81FE7ABXX	3	F10	Ames
Ames22748	Ames22748:81FE7ABXX:6:E2	81FE7ABXX	6	E2	Ames
Ames22748	Ames22748:81N4HABXX:7:B7	81N4HABXX	7	B7	Ames
Ames22749	Ames22749:81N4HABXX:7:C7	81N4HABXX	7	C7	Ames
Ames22750	Ames22750:81N4HABXX:6:D12	81N4HABXX	6	D12	Ames
Ames22751	Ames22751:81N4HABXX:7:H6	81N4HABXX	7	H6	Ames
Ames22752	Ames22752:81FENABXX:1:G4	81FENABXX	1	G4	Ames
Ames22753	Ames22753:81FE7ABXX:5:A7	81FE7ABXX	5	A7	Ames
Ames22754	Ames22754:81FE7ABXX:5:G3	81FE7ABXX	5	G3	Ames
Ames22755	Ames22755:81FENABXX:7:G5	81FENABXX	7	G5	Ames
Ames22756	Ames22756:81FE8ABXX:1:E6	81FE8ABXX	1	E6	Ames
Ames22757	Ames22757:81N4HABXX:6:F5	81N4HABXX	6	F5	Ames
Ames22758	Ames22758:D0D0BACXX:4:F3	D0D0BACXX	4	F3	Ames
Ames22759	Ames22759:D0D0BACXX:4:D2	D0D0BACXX	4	D2	Ames
Ames22760	Ames22760:81FE8ABXX:3:G3	81FE8ABXX	3	G3	Ames
Ames22761	Ames22761:81N4HABXX:5:G8	81N4HABXX	5	G8	Ames
Ames22762	Ames22762:81FE7ABXX:7:G5	81FE7ABXX	7	G5	Ames
Ames22763	Ames22763:81FE8ABXX:2:B4	81FE8ABXX	2	B4	Ames
Ames22765	Ames22765:D0D0BACXX:4:B7	D0D0BACXX	4	B7	Ames
Ames22766	Ames22766:81FE8ABXX:2:G9	81FE8ABXX	2	G9	Ames
Ames22767	Ames22767:81FE8ABXX:1:A5	81FE8ABXX	1	A5	Ames
Ames22792	Ames22792:81FENABXX:3:F2	81FENABXX	3	F2	Ames
Ames22793	Ames22793:81FENABXX:3:G8	81FENABXX	3	G8	Ames
Ames22794	Ames22794:81FENABXX:2:G10	81FENABXX	2	G10	Ames
Ames2325	Ames2325:81FENABXX:7:G2	81FENABXX	7	G2	Ames
Ames2326	Ames2326:81N4HABXX:7:E11	81N4HABXX	7	E11	Ames
Ames2327	Ames2327:81FE7ABXX:3:E7	81FE7ABXX	3	E7	Ames
Ames2328	Ames2328:81FE7ABXX:5:D11	81FE7ABXX	5	D11	Ames
Ames2329	Ames2329:81FE7ABXX:6:E1	81FE7ABXX	6	E1	Ames
Ames2330	Ames2330:81N4HABXX:6:F10	81N4HABXX	6	F10	Ames
Ames2331	Ames2331:81FE8ABXX:7:F12	81FE8ABXX	7	F12	Ames
Ames2332	Ames2332:81FE7ABXX:4:A6	81FE7ABXX	4	A6	Ames
Ames2333	Ames2333:81FE8ABXX:1:A3	81FE8ABXX	1	A3	Ames
Ames2334	Ames2334:81N4HABXX:6:C5	81N4HABXX	6	C5	Ames
Ames2335	Ames2335:81FE8ABXX:1:E4	81FE8ABXX	1	E4	Ames
Ames2336	Ames2336:81FE7ABXX:5:B5	81FE7ABXX	5	B5	Ames
Ames2337	Ames2337:81FE7ABXX:5:F4	81FE7ABXX	5	F4	Ames
Ames2338	Ames2338:81N4HABXX:7:B8	81N4HABXX	7	B8	Ames
Ames23389	Ames23389:81FE8ABXX:1:B10	81FE8ABXX	1	B10	Ames
Ames2339	Ames2339:81FENABXX:1:A4	81FENABXX	1	A4	Ames
Ames23391	Ames23391:81FENABXX:2:G9	81FENABXX	2	G9	Ames
Ames23392	Ames23392:81FE8ABXX:5:B9	81FE8ABXX	5	B9	Ames
Ames23393	Ames23393:81FENABXX:3:B9	81FENABXX	3	B9	Ames
Ames23394	Ames23394:81FENABXX:3:H1	81FENABXX	3	H1	Ames
Ames23395	Ames23395:81FENABXX:4:C10	81FENABXX	4	C10	Ames
Ames23396	Ames23396:81FE8ABXX:5:B4	81FE8ABXX	5	B4	Ames
Ames23397	Ames23397:81FENABXX:3:D6	81FENABXX	3	D6	Ames
Ames23398	Ames23398:81FENABXX:2:E9	81FENABXX	2	E9	Ames
Ames23399	Ames23399:81N4HABXX:3:C6	81N4HABXX	3	C6	Ames
Ames2340	Ames2340:81FENABXX:2:A3	81FENABXX	2	A3	Ames
Ames23400	Ames23400:81FENABXX:7:D5	81FENABXX	7	D5	Ames
Ames23401	Ames23401:81FE8ABXX:5:G7	81FE8ABXX	5	G7	Ames
Ames23402	Ames23402:81FENABXX:4:E12	81FENABXX	4	E12	Ames
Ames23403	Ames23403:81FE8ABXX:5:A10	81FE8ABXX	5	A10	Ames
Ames23404	Ames23404:81N4HABXX:7:F7	81N4HABXX	7	F7	Ames
Ames23405	Ames23405:81FE8ABXX:6:D1	81FE8ABXX	6	D1	Ames
Ames23406	Ames23406:81FE8ABXX:5:D7	81FE8ABXX	5	D7	Ames
Ames23407	Ames23407:81FE8ABXX:5:H9	81FE8ABXX	5	H9	Ames
Ames23408	Ames23408:81FENABXX:3:D9	81FENABXX	3	D9	Ames
Ames23409	Ames23409:81FENABXX:3:A7	81FENABXX	3	A7	Ames
Ames2341	Ames2341:81FE7ABXX:4:E4	81FE7ABXX	4	E4	Ames
Ames23410	Ames23410:81FENABXX:3:H2	81FENABXX	3	H2	Ames
Ames23413	Ames23413:81FENABXX:7:E5	81FENABXX	7	E5	Ames
Ames23414	Ames23414:81FE8ABXX:6:E3	81FE8ABXX	6	E3	Ames
Ames23415	Ames23415:81FENABXX:2:F11	81FENABXX	2	F11	Ames
Ames23417	Ames23417:81FE8ABXX:5:A7	81FE8ABXX	5	A7	Ames
Ames23418	Ames23418:81FE8ABXX:6:A1	81FE8ABXX	6	A1	Ames
Ames23419	Ames23419:81FENABXX:3:C6	81FENABXX	3	C6	Ames
Ames23420	Ames23420:81FE8ABXX:6:D9	81FE8ABXX	6	D9	Ames
Ames23421	Ames23421:81FE8ABXX:5:G5	81FE8ABXX	5	G5	Ames
Ames23422	Ames23422:81FE8ABXX:5:D3	81FE8ABXX	5	D3	Ames
Ames23423	Ames23423:81FE8ABXX:5:F1	81FE8ABXX	5	F1	Ames
Ames23424	Ames23424:81FE8ABXX:5:H1	81FE8ABXX	5	H1	Ames
Ames23425	Ames23425:81FENABXX:7:B6	81FENABXX	7	B6	Ames
Ames23426	Ames23426:81FE8ABXX:5:C4	81FE8ABXX	5	C4	Ames
Ames23426	Ames23426:D0D0BACXX:3:A7	D0D0BACXX	3	A7	Ames
Ames23427	Ames23427:81FENABXX:3:E2	81FENABXX	3	E2	Ames
Ames23428	Ames23428:81FENABXX:3:D3	81FENABXX	3	D3	Ames
Ames23428	Ames23428:D0D0BACXX:3:E7	D0D0BACXX	3	E7	Ames
Ames23429	Ames23429:81FENABXX:3:E7	81FENABXX	3	E7	Ames
Ames23430	Ames23430:81FE8ABXX:6:H7	81FE8ABXX	6	H7	Ames
Ames23431	Ames23431:81FE8ABXX:5:H2	81FE8ABXX	5	H2	Ames
Ames23433	Ames23433:81FE8ABXX:6:D3	81FE8ABXX	6	D3	Ames
Ames23434	Ames23434:81FE8ABXX:4:H11	81FE8ABXX	4	H11	Ames
Ames23435	Ames23435:81FE8ABXX:5:G2	81FE8ABXX	5	G2	Ames
Ames23436	Ames23436:81FENABXX:6:B7	81FENABXX	6	B7	Ames
Ames23437	Ames23437:81FENABXX:3:A5	81FENABXX	3	A5	Ames
Ames23438	Ames23438:81FE8ABXX:5:C6	81FE8ABXX	5	C6	Ames
Ames23439	Ames23439:81FENABXX:7:D6	81FENABXX	7	D6	Ames
Ames23440	Ames23440:81N4HABXX:4:A1	81N4HABXX	4	A1	Ames
Ames23441	Ames23441:81FE8ABXX:6:A2	81FE8ABXX	6	A2	Ames
Ames23442	Ames23442:81FENABXX:2:A11	81FENABXX	2	A11	Ames
Ames23443	Ames23443:81N4HABXX:4:F8	81N4HABXX	4	F8	Ames
Ames23444	Ames23444:81FE8ABXX:4:G12	81FE8ABXX	4	G12	Ames
Ames23445	Ames23445:81FE8ABXX:4:H12	81FE8ABXX	4	H12	Ames
Ames23446	Ames23446:81FE8ABXX:5:E10	81FE8ABXX	5	E10	Ames
Ames23447	Ames23447:81FE8ABXX:6:F9	81FE8ABXX	6	F9	Ames
Ames23448	Ames23448:81FE8ABXX:5:C8	81FE8ABXX	5	C8	Ames
Ames23449	Ames23449:81FE8ABXX:6:D2	81FE8ABXX	6	D2	Ames
Ames23450	Ames23450:81FE8ABXX:6:B10	81FE8ABXX	6	B10	Ames
Ames23450	Ames23450:81N4HABXX:5:G5	81N4HABXX	5	G5	Ames
Ames23451	Ames23451:81FENABXX:3:C7	81FENABXX	3	C7	Ames
Ames23452	Ames23452:81FENABXX:7:C5	81FENABXX	7	C5	Ames
Ames23455	Ames23455:81FE8ABXX:5:A12	81FE8ABXX	5	A12	Ames
Ames23456	Ames23456:81N4HABXX:5:D2	81N4HABXX	5	D2	Ames
Ames23457	Ames23457:81FE8ABXX:6:B4	81FE8ABXX	6	B4	Ames
Ames23458	Ames23458:81N4HABXX:2:D11	81N4HABXX	2	D11	Ames
Ames23459	Ames23459:81N4HABXX:7:B6	81N4HABXX	7	B6	Ames
Ames23460	Ames23460:81FENABXX:2:F5	81FENABXX	2	F5	Ames
Ames23461	Ames23461:81FE8ABXX:6:H5	81FE8ABXX	6	H5	Ames
Ames23463	Ames23463:81FE8ABXX:5:E9	81FE8ABXX	5	E9	Ames
Ames23464	Ames23464:81FE8ABXX:6:C11	81FE8ABXX	6	C11	Ames
Ames23465	Ames23465:81N4HABXX:2:F6	81N4HABXX	2	F6	Ames
Ames23466	Ames23466:81FE8ABXX:6:E4	81FE8ABXX	6	E4	Ames
Ames23467	Ames23467:81FE8ABXX:6:G3	81FE8ABXX	6	G3	Ames
Ames23468	Ames23468:81FE8ABXX:6:A6	81FE8ABXX	6	A6	Ames
Ames23469	Ames23469:81FE8ABXX:1:B1	81FE8ABXX	1	B1	Ames
Ames23470	Ames23470:81N4HABXX:6:G7	81N4HABXX	6	G7	Ames
Ames23471	Ames23471:81FE8ABXX:5:H10	81FE8ABXX	5	H10	Ames
Ames23473	Ames23473:81FENABXX:2:G1	81FENABXX	2	G1	Ames
Ames23474	Ames23474:81FE8ABXX:5:D4	81FE8ABXX	5	D4	Ames
Ames23475	Ames23475:81FE8ABXX:4:F12	81FE8ABXX	4	F12	Ames
Ames23476	Ames23476:81FE8ABXX:5:A2	81FE8ABXX	5	A2	Ames
Ames23477	Ames23477:81FENABXX:4:D12	81FENABXX	4	D12	Ames
Ames23478	Ames23478:81FE8ABXX:6:H2	81FE8ABXX	6	H2	Ames
Ames23479	Ames23479:81FE8ABXX:5:B5	81FE8ABXX	5	B5	Ames
Ames23480	Ames23480:81FE8ABXX:5:G1	81FE8ABXX	5	G1	Ames
Ames23481	Ames23481:81FENABXX:3:A1	81FENABXX	3	A1	Ames
Ames23482	Ames23482:81FE8ABXX:6:B12	81FE8ABXX	6	B12	Ames
Ames23482	Ames23482:81FENABXX:7:H1	81FENABXX	7	H1	Ames
Ames23482	Ames23482:D0D0BACXX:3:E4	D0D0BACXX	3	E4	Ames
Ames23483	Ames23483:81FE8ABXX:6:C10	81FE8ABXX	6	C10	Ames
Ames23484	Ames23484:81FE8ABXX:6:F5	81FE8ABXX	6	F5	Ames
Ames23485	Ames23485:81FE8ABXX:5:A5	81FE8ABXX	5	A5	Ames
Ames23486	Ames23486:81FENABXX:2:C11	81FENABXX	2	C11	Ames
Ames23487	Ames23487:D0D0BACXX:3:F3	D0D0BACXX	3	F3	Ames
Ames23488	Ames23488:81FE8ABXX:6:F6	81FE8ABXX	6	F6	Ames
Ames23490	Ames23490:81FE8ABXX:5:D8	81FE8ABXX	5	D8	Ames
Ames23491	Ames23491:81FE8ABXX:6:D6	81FE8ABXX	6	D6	Ames
Ames23492	Ames23492:81FENABXX:3:G4	81FENABXX	3	G4	Ames
Ames23493	Ames23493:81N4HABXX:7:F11	81N4HABXX	7	F11	Ames
Ames23494	Ames23494:81FENABXX:3:C1	81FENABXX	3	C1	Ames
Ames23495	Ames23495:81FENABXX:7:F7	81FENABXX	7	F7	Ames
Ames23496	Ames23496:81FENABXX:7:F6	81FENABXX	7	F6	Ames
Ames23496	Ames23496:D0D0BACXX:3:D5	D0D0BACXX	3	D5	Ames
Ames23497	Ames23497:81FE8ABXX:5:H3	81FE8ABXX	5	H3	Ames
Ames23498	Ames23498:81FENABXX:3:G3	81FENABXX	3	G3	Ames
Ames23499	Ames23499:81FENABXX:3:C9	81FENABXX	3	C9	Ames
Ames23500	Ames23500:81FE8ABXX:5:G6	81FE8ABXX	5	G6	Ames
Ames23501	Ames23501:81FE8ABXX:6:C2	81FE8ABXX	6	C2	Ames
Ames23502	Ames23502:81FE8ABXX:6:H8	81FE8ABXX	6	H8	Ames
Ames23503	Ames23503:81FE7ABXX:6:E4	81FE7ABXX	6	E4	Ames
Ames23503	Ames23503:81FENABXX:1:E6	81FENABXX	1	E6	Ames
Ames23504	Ames23504:81FENABXX:3:E4	81FENABXX	3	E4	Ames
Ames23505	Ames23505:81FE8ABXX:6:H6	81FE8ABXX	6	H6	Ames
Ames23506	Ames23506:81N4HABXX:6:E7	81N4HABXX	6	E7	Ames
Ames23507	Ames23507:81N4HABXX:7:E12	81N4HABXX	7	E12	Ames
Ames23508	Ames23508:81FE8ABXX:6:F8	81FE8ABXX	6	F8	Ames
Ames23509	Ames23509:81FE8ABXX:5:E1	81FE8ABXX	5	E1	Ames
Ames23510	Ames23510:81FE8ABXX:5:H8	81FE8ABXX	5	H8	Ames
Ames23922	Ames23922:81FE8ABXX:1:B7	81FE8ABXX	1	B7	Ames
Ames23923	Ames23923:81FE8ABXX:2:B9	81FE8ABXX	2	B9	Ames
Ames23924	Ames23924:81FE8ABXX:2:F12	81FE8ABXX	2	F12	Ames
Ames24575	Ames24575:81FE7ABXX:1:H4	81FE7ABXX	1	H4	Ames
Ames24576	Ames24576:81FENABXX:4:H7	81FENABXX	4	H7	Ames
Ames24577	Ames24577:81FENABXX:4:E2	81FENABXX	4	E2	Ames
Ames24585	Ames24585:81FENABXX:6:B5	81FENABXX	6	B5	Ames
Ames24589	Ames24589:81N4HABXX:7:H12	81N4HABXX	7	H12	Ames
Ames24590	Ames24590:81FE7ABXX:4:B3	81FE7ABXX	4	B3	Ames
Ames24704	Ames24704:81FENABXX:2:H12	81FENABXX	2	H12	Ames
Ames24705	Ames24705:81FE8ABXX:5:D1	81FE8ABXX	5	D1	Ames
Ames24706	Ames24706:81FE8ABXX:5:F12	81FE8ABXX	5	F12	Ames
Ames24707	Ames24707:81FENABXX:2:H9	81FENABXX	2	H9	Ames
Ames24708	Ames24708:81FE8ABXX:6:E8	81FE8ABXX	6	E8	Ames
Ames24709	Ames24709:81FE8ABXX:6:C6	81FE8ABXX	6	C6	Ames
Ames24710	Ames24710:81FENABXX:2:A12	81FENABXX	2	A12	Ames
Ames24711	Ames24711:81FE8ABXX:6:A4	81FE8ABXX	6	A4	Ames
Ames24712	Ames24712:81N4HABXX:6:B1	81N4HABXX	6	B1	Ames
Ames24712	Ames24712:D0D0BACXX:3:C4	D0D0BACXX	3	C4	Ames
Ames24713	Ames24713:81FENABXX:3:B4	81FENABXX	3	B4	Ames
Ames24714	Ames24714:81FENABXX:2:B10	81FENABXX	2	B10	Ames
Ames24715	Ames24715:81FENABXX:2:B9	81FENABXX	2	B9	Ames
Ames24716	Ames24716:81FE8ABXX:5:B1	81FE8ABXX	5	B1	Ames
Ames24717	Ames24717:81FE8ABXX:6:D12	81FE8ABXX	6	D12	Ames
Ames24718	Ames24718:81FENABXX:2:H11	81FENABXX	2	H11	Ames
Ames24719	Ames24719:81FE8ABXX:6:G9	81FE8ABXX	6	G9	Ames
Ames24720	Ames24720:81FE8ABXX:4:D12	81FE8ABXX	4	D12	Ames
Ames24721	Ames24721:81FENABXX:3:G7	81FENABXX	3	G7	Ames
Ames24722	Ames24722:81FENABXX:3:C3	81FENABXX	3	C3	Ames
Ames24723	Ames24723:81FE8ABXX:4:B12	81FE8ABXX	4	B12	Ames
Ames24724	Ames24724:81FE8ABXX:6:F1	81FE8ABXX	6	F1	Ames
Ames24725	Ames24725:81FE8ABXX:6:G7	81FE8ABXX	6	G7	Ames
Ames24726	Ames24726:81FENABXX:3:B3	81FENABXX	3	B3	Ames
Ames24727	Ames24727:81FE8ABXX:5:C7	81FE8ABXX	5	C7	Ames
Ames24728	Ames24728:D0D0BACXX:3:G4	D0D0BACXX	3	G4	Ames
Ames24729	Ames24729:81N4HABXX:6:D2	81N4HABXX	6	D2	Ames
Ames24730	Ames24730:81N4HABXX:3:E8	81N4HABXX	3	E8	Ames
Ames24732	Ames24732:81FE8ABXX:5:E6	81FE8ABXX	5	E6	Ames
Ames24733	Ames24733:81FE8ABXX:6:F4	81FE8ABXX	6	F4	Ames
Ames24734	Ames24734:81FENABXX:2:C12	81FENABXX	2	C12	Ames
Ames24735	Ames24735:81FE8ABXX:6:G5	81FE8ABXX	6	G5	Ames
Ames24736	Ames24736:81FENABXX:3:F3	81FENABXX	3	F3	Ames
Ames24737	Ames24737:81FE8ABXX:5:F6	81FE8ABXX	5	F6	Ames
Ames24738	Ames24738:81FE8ABXX:6:A5	81FE8ABXX	6	A5	Ames
Ames24739	Ames24739:81N4HABXX:6:G9	81N4HABXX	6	G9	Ames
Ames24740	Ames24740:81FE8ABXX:5:A1	81FE8ABXX	5	A1	Ames
Ames24741	Ames24741:81FE8ABXX:5:D2	81FE8ABXX	5	D2	Ames
Ames24742	Ames24742:81FE8ABXX:5:F8	81FE8ABXX	5	F8	Ames
Ames24743	Ames24743:81FE8ABXX:6:D4	81FE8ABXX	6	D4	Ames
Ames24744	Ames24744:81FENABXX:4:B1	81FENABXX	4	B1	Ames
Ames24745	Ames24745:81FE8ABXX:5:E12	81FE8ABXX	5	E12	Ames
Ames24746	Ames24746:81FENABXX:7:H7	81FENABXX	7	H7	Ames
Ames24747	Ames24747:81FE8ABXX:6:G4	81FE8ABXX	6	G4	Ames
Ames24748	Ames24748:81FE8ABXX:6:B11	81FE8ABXX	6	B11	Ames
Ames24749	Ames24749:81FENABXX:3:D4	81FENABXX	3	D4	Ames
Ames24750	Ames24750:81FENABXX:3:A6	81FENABXX	3	A6	Ames
Ames24751	Ames24751:81FE8ABXX:5:E5	81FE8ABXX	5	E5	Ames
Ames24752	Ames24752:81FE8ABXX:6:A10	81FE8ABXX	6	A10	Ames
Ames24989	Ames24989:81N4HABXX:7:C1	81N4HABXX	7	C1	Ames
Ames25177	Ames25177:81N4HABXX:5:H6	81N4HABXX	5	H6	Ames
Ames25179	Ames25179:81N4HABXX:2:H3	81N4HABXX	2	H3	Ames
Ames25181	Ames25181:D0D0BACXX:4:F11	D0D0BACXX	4	F11	Ames
Ames25182	Ames25182:81FE7ABXX:6:B10	81FE7ABXX	6	B10	Ames
Ames25218	Ames25218:81FE7ABXX:6:B9	81FE7ABXX	6	B9	Ames
Ames25218	Ames25218:D0D0BACXX:4:D1	D0D0BACXX	4	D1	Ames
Ames25219	Ames25219:81FENABXX:2:G4	81FENABXX	2	G4	Ames
Ames25219	Ames25219:D0D0BACXX:3:G9	D0D0BACXX	3	G9	Ames
Ames25220	Ames25220:81FENABXX:1:B8	81FENABXX	1	B8	Ames
Ames25221	Ames25221:81N4HABXX:7:D8	81N4HABXX	7	D8	Ames
Ames2523	Ames2523:81FE8ABXX:3:G2	81FE8ABXX	3	G2	Ames
Ames25372	Ames25372:81FENABXX:4:F7	81FENABXX	4	F7	Ames
Ames25373	Ames25373:81FENABXX:5:G10	81FENABXX	5	G10	Ames
Ames25374	Ames25374:81FE7ABXX:3:C2	81FE7ABXX	3	C2	Ames
Ames25559	Ames25559:81FE7ABXX:5:A5	81FE7ABXX	5	A5	Ames
Ames26004	Ames26004:81N4HABXX:5:G11	81N4HABXX	5	G11	Ames
Ames26021	Ames26021:81FENABXX:2:E12	81FENABXX	2	E12	Ames
Ames26022	Ames26022:81FENABXX:1:D12	81FENABXX	1	D12	Ames
Ames26022	Ames26022:D0D0BACXX:3:F3	D0D0BACXX	3	F3	Ames
Ames26028	Ames26028:81FE7ABXX:2:D5	81FE7ABXX	2	D5	Ames
Ames26114	Ames26114:81FE7ABXX:3:G3	81FE7ABXX	3	G3	Ames
Ames26115	Ames26115:81FENABXX:5:G2	81FENABXX	5	G2	Ames
Ames26116	Ames26116:81FE7ABXX:1:F7	81FE7ABXX	1	F7	Ames
Ames26116	Ames26116:81FENABXX:5:D7	81FENABXX	5	D7	Ames
Ames26117	Ames26117:81FENABXX:6:B2	81FENABXX	6	B2	Ames
Ames26118	Ames26118:81FENABXX:5:A12	81FENABXX	5	A12	Ames
Ames26119	Ames26119:81FENABXX:5:D1	81FENABXX	5	D1	Ames
Ames26120	Ames26120:81FENABXX:3:D10	81FENABXX	3	D10	Ames
Ames26121	Ames26121:81FENABXX:4:F2	81FENABXX	4	F2	Ames
Ames26122	Ames26122:81FE7ABXX:1:H3	81FE7ABXX	1	H3	Ames
Ames26123	Ames26123:81FE7ABXX:2:D3	81FE7ABXX	2	D3	Ames
Ames26124	Ames26124:81FE7ABXX:1:B5	81FE7ABXX	1	B5	Ames
Ames26125	Ames26125:81FENABXX:3:H11	81FENABXX	3	H11	Ames
Ames26126	Ames26126:81FE7ABXX:2:G9	81FE7ABXX	2	G9	Ames
Ames26127	Ames26127:81FE7ABXX:2:G4	81FE7ABXX	2	G4	Ames
Ames26128	Ames26128:81FENABXX:4:E7	81FENABXX	4	E7	Ames
Ames26129	Ames26129:81FE7ABXX:1:E7	81FE7ABXX	1	E7	Ames
Ames26130	Ames26130:81FENABXX:4:A12	81FENABXX	4	A12	Ames
Ames26131	Ames26131:81FE7ABXX:1:B3	81FE7ABXX	1	B3	Ames
Ames26132	Ames26132:81FE7ABXX:2:B11	81FE7ABXX	2	B11	Ames
Ames26133	Ames26133:81FENABXX:5:A10	81FENABXX	5	A10	Ames
Ames26134	Ames26134:81FENABXX:4:D8	81FENABXX	4	D8	Ames
Ames26135	Ames26135:81FENABXX:5:D10	81FENABXX	5	D10	Ames
Ames26135	Ames26135:D0D0BACXX:3:F1	D0D0BACXX	3	F1	Ames
Ames26136	Ames26136:81FENABXX:4:G3	81FENABXX	4	G3	Ames
Ames26137	Ames26137:81FENABXX:4:B10	81FENABXX	4	B10	Ames
Ames26138	Ames26138:81FE8ABXX:7:H9	81FE8ABXX	7	H9	Ames
Ames26138	Ames26138:81FE8ABXX:7:B7	81FE8ABXX	7	B7	Ames
Ames26138	Ames26138:81N4HABXX:2:H1	81N4HABXX	2	H1	Ames
Ames26253	Ames26253:81N4HABXX:3:C11	81N4HABXX	3	C11	Ames
Ames26439	Ames26439:D0D0BACXX:4:C12	D0D0BACXX	4	C12	Ames
Ames26443	Ames26443:D0D0BACXX:4:C8	D0D0BACXX	4	C8	Ames
Ames26484	Ames26484:D0D0BACXX:4:E11	D0D0BACXX	4	E11	Ames
Ames26501	Ames26501:D0D0BACXX:4:A5	D0D0BACXX	4	A5	Ames
Ames26511	Ames26511:D0D0BACXX:4:D9	D0D0BACXX	4	D9	Ames
Ames26604	Ames26604:81FE8ABXX:2:D2	81FE8ABXX	2	D2	Ames
Ames26604	Ames26604:81N4HABXX:4:B7	81N4HABXX	4	B7	Ames
Ames26604	Ames26604:81N4HABXX:5:A6	81N4HABXX	5	A6	Ames
Ames26604	Ames26604:81N4HABXX:5:H3	81N4HABXX	5	H3	Ames
Ames26741	Ames26741:81FENABXX:1:F3	81FENABXX	1	F3	Ames
Ames26742	Ames26742:81N4HABXX:7:G12	81N4HABXX	7	G12	Ames
Ames26743	Ames26743:81FENABXX:1:B11	81FENABXX	1	B11	Ames
Ames26744	Ames26744:81FE7ABXX:4:D8	81FE7ABXX	4	D8	Ames
Ames26745	Ames26745:81FENABXX:1:D1	81FENABXX	1	D1	Ames
Ames26746	Ames26746:81FE7ABXX:5:H8	81FE7ABXX	5	H8	Ames
Ames26747	Ames26747:81FE7ABXX:6:D7	81FE7ABXX	6	D7	Ames
Ames26748	Ames26748:81N4HABXX:7:F12	81N4HABXX	7	F12	Ames
Ames26749	Ames26749:81FE7ABXX:3:G7	81FE7ABXX	3	G7	Ames
Ames26750	Ames26750:81FE7ABXX:3:B10	81FE7ABXX	3	B10	Ames
Ames26751	Ames26751:81FE7ABXX:4:E9	81FE7ABXX	4	E9	Ames
Ames26752	Ames26752:81N4HABXX:7:A3	81N4HABXX	7	A3	Ames
Ames26753	Ames26753:81FE7ABXX:6:G3	81FE7ABXX	6	G3	Ames
Ames26754	Ames26754:81FENABXX:1:C7	81FENABXX	1	C7	Ames
Ames26755	Ames26755:81FE7ABXX:5:H6	81FE7ABXX	5	H6	Ames
Ames26756	Ames26756:81FE8ABXX:1:F2	81FE8ABXX	1	F2	Ames
Ames26757	Ames26757:81N4HABXX:7:G4	81N4HABXX	7	G4	Ames
Ames26758	Ames26758:81FE7ABXX:4:A3	81FE7ABXX	4	A3	Ames
Ames26760	Ames26760:81N4HABXX:6:B10	81N4HABXX	6	B10	Ames
Ames26761	Ames26761:81FE8ABXX:1:C2	81FE8ABXX	1	C2	Ames
Ames26762	Ames26762:81N4HABXX:6:A2	81N4HABXX	6	A2	Ames
Ames26763	Ames26763:81FE7ABXX:2:F2	81FE7ABXX	2	F2	Ames
Ames26764	Ames26764:81FE7ABXX:3:A10	81FE7ABXX	3	A10	Ames
Ames26765	Ames26765:81N4HABXX:6:H8	81N4HABXX	6	H8	Ames
Ames26765	Ames26765:D0D0BACXX:3:A9	D0D0BACXX	3	A9	Ames
Ames26766	Ames26766:81N4HABXX:5:G12	81N4HABXX	5	G12	Ames
Ames26767	Ames26767:81FE7ABXX:4:H12	81FE7ABXX	4	H12	Ames
Ames26768	Ames26768:81FENABXX:1:G8	81FENABXX	1	G8	Ames
Ames26769	Ames26769:81FE7ABXX:7:C12	81FE7ABXX	7	C12	Ames
Ames26769	Ames26769:81FE8ABXX:4:B2	81FE8ABXX	4	B2	Ames
Ames26770	Ames26770:81FE7ABXX:1:E8	81FE7ABXX	1	E8	Ames
Ames26771	Ames26771:81FE8ABXX:2:D12	81FE8ABXX	2	D12	Ames
Ames26771	Ames26771:81N4HABXX:5:A2	81N4HABXX	5	A2	Ames
Ames26772	Ames26772:81FE7ABXX:3:H7	81FE7ABXX	3	H7	Ames
Ames26773	Ames26773:81FE7ABXX:1:D7	81FE7ABXX	1	D7	Ames
Ames26774	Ames26774:81N4HABXX:6:A11	81N4HABXX	6	A11	Ames
Ames26775	Ames26775:81FENABXX:2:A8	81FENABXX	2	A8	Ames
Ames26776	Ames26776:81FE7ABXX:2:D4	81FE7ABXX	2	D4	Ames
Ames26777	Ames26777:81FENABXX:4:E9	81FENABXX	4	E9	Ames
Ames26778	Ames26778:81FENABXX:7:D2	81FENABXX	7	D2	Ames
Ames26779	Ames26779:81FENABXX:5:A9	81FENABXX	5	A9	Ames
Ames26780	Ames26780:81FENABXX:5:C6	81FENABXX	5	C6	Ames
Ames26781	Ames26781:81FENABXX:3:G9	81FENABXX	3	G9	Ames
Ames26782	Ames26782:81FE7ABXX:1:H7	81FE7ABXX	1	H7	Ames
Ames26783	Ames26783:81N4HABXX:7:H1	81N4HABXX	7	H1	Ames
Ames26784	Ames26784:81FE7ABXX:6:G5	81FE7ABXX	6	G5	Ames
Ames26785	Ames26785:81FENABXX:1:B6	81FENABXX	1	B6	Ames
Ames26786	Ames26786:81FE7ABXX:4:C3	81FE7ABXX	4	C3	Ames
Ames26787	Ames26787:81FENABXX:1:G2	81FENABXX	1	G2	Ames
Ames26788	Ames26788:81FE7ABXX:4:A5	81FE7ABXX	4	A5	Ames
Ames26789	Ames26789:81FE7ABXX:6:A1	81FE7ABXX	6	A1	Ames
Ames26790	Ames26790:81FENABXX:1:B2	81FENABXX	1	B2	Ames
Ames26791	Ames26791:81FE7ABXX:5:A6	81FE7ABXX	5	A6	Ames
Ames26792	Ames26792:81FENABXX:1:H7	81FENABXX	1	H7	Ames
Ames26793	Ames26793:81FENABXX:1:G12	81FENABXX	1	G12	Ames
Ames26794	Ames26794:81FENABXX:2:E6	81FENABXX	2	E6	Ames
Ames26795	Ames26795:81FE7ABXX:6:G2	81FE7ABXX	6	G2	Ames
Ames26796	Ames26796:81FE7ABXX:4:G2	81FE7ABXX	4	G2	Ames
Ames26797	Ames26797:81FE7ABXX:5:C5	81FE7ABXX	5	C5	Ames
Ames26798	Ames26798:81FE7ABXX:3:H6	81FE7ABXX	3	H6	Ames
Ames26799	Ames26799:81FE7ABXX:5:E11	81FE7ABXX	5	E11	Ames
Ames26800	Ames26800:81FE7ABXX:5:F7	81FE7ABXX	5	F7	Ames
Ames26801	Ames26801:81FENABXX:1:C9	81FENABXX	1	C9	Ames
Ames26802	Ames26802:81FENABXX:1:C11	81FENABXX	1	C11	Ames
Ames26803	Ames26803:81N4HABXX:7:G3	81N4HABXX	7	G3	Ames
Ames26804	Ames26804:81FE7ABXX:5:A8	81FE7ABXX	5	A8	Ames
Ames26805	Ames26805:81FE7ABXX:5:H11	81FE7ABXX	5	H11	Ames
Ames26806	Ames26806:81FE7ABXX:3:F11	81FE7ABXX	3	F11	Ames
Ames26808	Ames26808:81N4HABXX:2:A6	81N4HABXX	2	A6	Ames
Ames26812	Ames26812:81N4HABXX:1:F4	81N4HABXX	1	F4	Ames
Ames26813	Ames26813:81N4HABXX:6:A1	81N4HABXX	6	A1	Ames
Ames26815	Ames26815:D0D0BACXX:3:D2	D0D0BACXX	3	D2	Ames
Ames26909	Ames26909:81FE7ABXX:2:B8	81FE7ABXX	2	B8	Ames
Ames27017	Ames27017:81FENABXX:3:G2	81FENABXX	3	G2	Ames
Ames27018	Ames27018:81N4HABXX:5:F5	81N4HABXX	5	F5	Ames
Ames27019	Ames27019:81FE8ABXX:5:E11	81FE8ABXX	5	E11	Ames
Ames27020	Ames27020:81FE8ABXX:6:B6	81FE8ABXX	6	B6	Ames
Ames27021	Ames27021:81FE8ABXX:5:G12	81FE8ABXX	5	G12	Ames
Ames27024	Ames27024:81FENABXX:2:G12	81FENABXX	2	G12	Ames
Ames27025	Ames27025:81FENABXX:6:E5	81FENABXX	6	E5	Ames
Ames27026	Ames27026:81FE8ABXX:6:A3	81FE8ABXX	6	A3	Ames
Ames27027	Ames27027:D0D0BACXX:3:B3	D0D0BACXX	3	B3	Ames
Ames27028	Ames27028:81FE8ABXX:6:G1	81FE8ABXX	6	G1	Ames
Ames27029	Ames27029:81FE8ABXX:6:G8	81FE8ABXX	6	G8	Ames
Ames27031	Ames27031:81FENABXX:6:H11	81FENABXX	6	H11	Ames
Ames27032	Ames27032:81FENABXX:7:F4	81FENABXX	7	F4	Ames
Ames27033	Ames27033:81FENABXX:7:G4	81FENABXX	7	G4	Ames
Ames27034	Ames27034:81FE8ABXX:3:C9	81FE8ABXX	3	C9	Ames
Ames27035	Ames27035:81FE8ABXX:4:B7	81FE8ABXX	4	B7	Ames
Ames27036	Ames27036:81FE8ABXX:4:E4	81FE8ABXX	4	E4	Ames
Ames27037	Ames27037:81FENABXX:6:G6	81FENABXX	6	G6	Ames
Ames27037	Ames27037:D0D0BACXX:3:G1	D0D0BACXX	3	G1	Ames
Ames27038	Ames27038:81FENABXX:6:E11	81FENABXX	6	E11	Ames
Ames27039	Ames27039:81FE8ABXX:3:H8	81FE8ABXX	3	H8	Ames
Ames27040	Ames27040:81FE8ABXX:4:B1	81FE8ABXX	4	B1	Ames
Ames27041	Ames27041:81FENABXX:6:H4	81FENABXX	6	H4	Ames
Ames27042	Ames27042:81FENABXX:6:C6	81FENABXX	6	C6	Ames
Ames27043	Ames27043:81FE8ABXX:3:H7	81FE8ABXX	3	H7	Ames
Ames27043	Ames27043:D0D0BACXX:3:B1	D0D0BACXX	3	B1	Ames
Ames27044	Ames27044:81FE8ABXX:4:G1	81FE8ABXX	4	G1	Ames
Ames27045	Ames27045:81FENABXX:6:H10	81FENABXX	6	H10	Ames
Ames27046	Ames27046:81FENABXX:6:A5	81FENABXX	6	A5	Ames
Ames27046	Ames27046:D0D0BACXX:3:E1	D0D0BACXX	3	E1	Ames
Ames27047	Ames27047:81FENABXX:6:D6	81FENABXX	6	D6	Ames
Ames27048	Ames27048:81FE8ABXX:4:G2	81FE8ABXX	4	G2	Ames
Ames27049	Ames27049:81FENABXX:6:B12	81FENABXX	6	B12	Ames
Ames27050	Ames27050:81FENABXX:6:B9	81FENABXX	6	B9	Ames
Ames27051	Ames27051:81FE8ABXX:4:D3	81FE8ABXX	4	D3	Ames
Ames27052	Ames27052:81FENABXX:6:C8	81FENABXX	6	C8	Ames
Ames27053	Ames27053:81FE8ABXX:4:F4	81FE8ABXX	4	F4	Ames
Ames27056	Ames27056:81N4HABXX:4:D9	81N4HABXX	4	D9	Ames
Ames27057	Ames27057:81FE8ABXX:6:H10	81FE8ABXX	6	H10	Ames
Ames27062	Ames27062:81N4HABXX:1:F6	81N4HABXX	1	F6	Ames
Ames27064	Ames27064:81FE8ABXX:7:E1	81FE8ABXX	7	E1	Ames
Ames27065	Ames27065:81FE7ABXX:5:G11	81FE7ABXX	5	G11	Ames
Ames27066	Ames27066:81FE8ABXX:7:G8	81FE8ABXX	7	G8	Ames
Ames27067	Ames27067:81FENABXX:7:F5	81FENABXX	7	F5	Ames
Ames27068	Ames27068:81FENABXX:3:A2	81FENABXX	3	A2	Ames
Ames27069	Ames27069:81FE8ABXX:5:C1	81FE8ABXX	5	C1	Ames
Ames27070	Ames27070:81FE8ABXX:4:H5	81FE8ABXX	4	H5	Ames
Ames27071	Ames27071:81FE8ABXX:3:B6	81FE8ABXX	3	B6	Ames
Ames27072	Ames27072:81FE8ABXX:3:A4	81FE8ABXX	3	A4	Ames
Ames27072	Ames27072:81N4HABXX:5:E5	81N4HABXX	5	E5	Ames
Ames27074	Ames27074:81N4HABXX:5:C3	81N4HABXX	5	C3	Ames
Ames27074	Ames27074:D0D0BACXX:4:B2	D0D0BACXX	4	B2	Ames
Ames27075	Ames27075:81FE8ABXX:2:A2	81FE8ABXX	2	A2	Ames
Ames27076	Ames27076:81N4HABXX:4:D7	81N4HABXX	4	D7	Ames
Ames27077	Ames27077:81FE8ABXX:2:A10	81FE8ABXX	2	A10	Ames
Ames27078	Ames27078:81N4HABXX:4:E10	81N4HABXX	4	E10	Ames
Ames27079	Ames27079:81N4HABXX:4:A7	81N4HABXX	4	A7	Ames
Ames27079	Ames27079:81N4HABXX:4:F5	81N4HABXX	4	F5	Ames
Ames27080	Ames27080:81FE8ABXX:2:C5	81FE8ABXX	2	C5	Ames
Ames27080	Ames27080:81FE8ABXX:3:D3	81FE8ABXX	3	D3	Ames
Ames27081	Ames27081:81N4HABXX:5:F8	81N4HABXX	5	F8	Ames
Ames27082	Ames27082:81FE8ABXX:2:C1	81FE8ABXX	2	C1	Ames
Ames27082	Ames27082:81N4HABXX:4:G9	81N4HABXX	4	G9	Ames
Ames27083	Ames27083:81FE8ABXX:2:C12	81FE8ABXX	2	C12	Ames
Ames27083	Ames27083:81FE8ABXX:2:A3	81FE8ABXX	2	A3	Ames
Ames27084	Ames27084:81FE8ABXX:2:B2	81FE8ABXX	2	B2	Ames
Ames27084	Ames27084:81N4HABXX:4:F10	81N4HABXX	4	F10	Ames
Ames27085	Ames27085:81FE8ABXX:3:A3	81FE8ABXX	3	A3	Ames
Ames27086	Ames27086:81FE8ABXX:2:A11	81FE8ABXX	2	A11	Ames
Ames27086	Ames27086:81FE8ABXX:3:G6	81FE8ABXX	3	G6	Ames
Ames27087	Ames27087:81N4HABXX:5:H4	81N4HABXX	5	H4	Ames
Ames27087	Ames27087:D0D0BACXX:3:G4	D0D0BACXX	3	G4	Ames
Ames27088	Ames27088:81FE8ABXX:3:B2	81FE8ABXX	3	B2	Ames
Ames27088	Ames27088:81N4HABXX:4:E4	81N4HABXX	4	E4	Ames
Ames27089	Ames27089:81N4HABXX:4:G12	81N4HABXX	4	G12	Ames
Ames27089	Ames27089:81N4HABXX:4:C6	81N4HABXX	4	C6	Ames
Ames27090	Ames27090:81FE8ABXX:2:C11	81FE8ABXX	2	C11	Ames
Ames27091	Ames27091:81FE8ABXX:2:C10	81FE8ABXX	2	C10	Ames
Ames27091	Ames27091:81FE8ABXX:2:B1	81FE8ABXX	2	B1	Ames
Ames27093	Ames27093:81FE8ABXX:2:B10	81FE8ABXX	2	B10	Ames
Ames27093	Ames27093:81FE8ABXX:2:F6	81FE8ABXX	2	F6	Ames
Ames27094	Ames27094:81FE8ABXX:2:E1	81FE8ABXX	2	E1	Ames
Ames27094	Ames27094:81N4HABXX:5:C5	81N4HABXX	5	C5	Ames
Ames27094	Ames27094:D0D0BACXX:4:D6	D0D0BACXX	4	D6	Ames
Ames27094	Ames27094:D0D0BACXX:4:B6	D0D0BACXX	4	B6	Ames
Ames27095	Ames27095:81FE8ABXX:2:G10	81FE8ABXX	2	G10	Ames
Ames27095	Ames27095:81N4HABXX:4:B9	81N4HABXX	4	B9	Ames
Ames27096	Ames27096:81N4HABXX:4:C10	81N4HABXX	4	C10	Ames
Ames27096	Ames27096:81N4HABXX:5:F6	81N4HABXX	5	F6	Ames
Ames27097	Ames27097:81FE8ABXX:2:D5	81FE8ABXX	2	D5	Ames
Ames27097	Ames27097:81N4HABXX:4:E5	81N4HABXX	4	E5	Ames
Ames27098	Ames27098:81FE8ABXX:2:A5	81FE8ABXX	2	A5	Ames
Ames27099	Ames27099:81N4HABXX:4:D6	81N4HABXX	4	D6	Ames
Ames27100	Ames27100:81FE8ABXX:2:B6	81FE8ABXX	2	B6	Ames
Ames27101	Ames27101:81N4HABXX:4:C12	81N4HABXX	4	C12	Ames
Ames27101	Ames27101:81N4HABXX:4:G6	81N4HABXX	4	G6	Ames
Ames27102	Ames27102:81FE8ABXX:3:C3	81FE8ABXX	3	C3	Ames
Ames27102	Ames27102:D0D0BACXX:4:B10	D0D0BACXX	4	B10	Ames
Ames27104	Ames27104:81FE8ABXX:3:B10	81FE8ABXX	3	B10	Ames
Ames27105	Ames27105:81FE8ABXX:4:C8	81FE8ABXX	4	C8	Ames
Ames27106	Ames27106:81FENABXX:6:C4	81FENABXX	6	C4	Ames
Ames27107	Ames27107:81FE8ABXX:4:H4	81FE8ABXX	4	H4	Ames
Ames27108	Ames27108:81N4HABXX:7:B1	81N4HABXX	7	B1	Ames
Ames27109	Ames27109:81FE7ABXX:1:G1	81FE7ABXX	1	G1	Ames
Ames27110	Ames27110:81FE8ABXX:7:F5	81FE8ABXX	7	F5	Ames
Ames27111	Ames27111:81N4HABXX:5:H9	81N4HABXX	5	H9	Ames
Ames27112	Ames27112:81N4HABXX:2:B11	81N4HABXX	2	B11	Ames
Ames27113	Ames27113:81FE7ABXX:6:C12	81FE7ABXX	6	C12	Ames
Ames27113	Ames27113:81N4HABXX:4:D3	81N4HABXX	4	D3	Ames
Ames27114	Ames27114:81FE7ABXX:5:C9	81FE7ABXX	5	C9	Ames
Ames27115	Ames27115:81N4HABXX:5:E10	81N4HABXX	5	E10	Ames
Ames27116	Ames27116:81N4HABXX:1:H5	81N4HABXX	1	H5	Ames
Ames27117	Ames27117:81FE8ABXX:7:E7	81FE8ABXX	7	E7	Ames
Ames27118	Ames27118:81N4HABXX:4:H1	81N4HABXX	4	H1	Ames
Ames27118	Ames27118:D0D0BACXX:3:C2	D0D0BACXX	3	C2	Ames
Ames27119	Ames27119:81FENABXX:3:C4	81FENABXX	3	C4	Ames
Ames27120	Ames27120:81FE7ABXX:7:C9	81FE7ABXX	7	C9	Ames
Ames27121	Ames27121:81FE7ABXX:2:F9	81FE7ABXX	2	F9	Ames
Ames27122	Ames27122:81FE8ABXX:7:A2	81FE8ABXX	7	A2	Ames
Ames27123	Ames27123:81FE8ABXX:1:A12	81FE8ABXX	1	A12	Ames
Ames27123	Ames27123:D0D0BACXX:4:G8	D0D0BACXX	4	G8	Ames
Ames27123	Ames27123:D0D0BACXX:4:F11	D0D0BACXX	4	F11	Ames
Ames27124	Ames27124:81FE7ABXX:6:H12	81FE7ABXX	6	H12	Ames
Ames27124	Ames27124:D0D0BACXX:4:F1	D0D0BACXX	4	F1	Ames
Ames27125	Ames27125:81N4HABXX:2:F12	81N4HABXX	2	F12	Ames
Ames27125	Ames27125:81N4HABXX:4:F1	81N4HABXX	4	F1	Ames
Ames27126	Ames27126:81FE8ABXX:2:A12	81FE8ABXX	2	A12	Ames
Ames27126	Ames27126:D0D0BACXX:4:D6	D0D0BACXX	4	D6	Ames
Ames27128	Ames27128:81FE8ABXX:2:D7	81FE8ABXX	2	D7	Ames
Ames27129	Ames27129:81FE8ABXX:1:C12	81FE8ABXX	1	C12	Ames
Ames27130	Ames27130:81FE8ABXX:2:D10	81FE8ABXX	2	D10	Ames
Ames27131	Ames27131:81FE8ABXX:7:D10	81FE8ABXX	7	D10	Ames
Ames27132	Ames27132:81N4HABXX:4:B3	81N4HABXX	4	B3	Ames
Ames27133	Ames27133:81FE8ABXX:7:F10	81FE8ABXX	7	F10	Ames
Ames27133	Ames27133:D0D0BACXX:3:D10	D0D0BACXX	3	D10	Ames
Ames27134	Ames27134:81FE8ABXX:7:D7	81FE8ABXX	7	D7	Ames
Ames27135	Ames27135:81FE7ABXX:5:B2	81FE7ABXX	5	B2	Ames
Ames27135	Ames27135:81N4HABXX:7:A9	81N4HABXX	7	A9	Ames
Ames27135	Ames27135:D0D0BACXX:4:D3	D0D0BACXX	4	D3	Ames
Ames27135	Ames27135:D0D0BACXX:4:E3	D0D0BACXX	4	E3	Ames
Ames27136	Ames27136:81N4HABXX:2:D2	81N4HABXX	2	D2	Ames
Ames27137	Ames27137:81N4HABXX:7:B12	81N4HABXX	7	B12	Ames
Ames27138	Ames27138:81FE7ABXX:5:B10	81FE7ABXX	5	B10	Ames
Ames27139	Ames27139:81FE8ABXX:7:E11	81FE8ABXX	7	E11	Ames
Ames27140	Ames27140:81FENABXX:4:B3	81FENABXX	4	B3	Ames
Ames27141	Ames27141:81FE7ABXX:3:H11	81FE7ABXX	3	H11	Ames
Ames27142	Ames27142:81N4HABXX:7:B5	81N4HABXX	7	B5	Ames
Ames27142	Ames27142:81FENABXX:1:A12	81FENABXX	1	A12	Ames
Ames27143	Ames27143:81FE7ABXX:5:F12	81FE7ABXX	5	F12	Ames
Ames27143	Ames27143:81N4HABXX:7:C11	81N4HABXX	7	C11	Ames
Ames27144	Ames27144:81FE8ABXX:7:D6	81FE8ABXX	7	D6	Ames
Ames27144	Ames27144:81FE8ABXX:7:C2	81FE8ABXX	7	C2	Ames
Ames27144	Ames27144:81N4HABXX:1:E8	81N4HABXX	1	E8	Ames
Ames27144	Ames27144:81N4HABXX:1:G5	81N4HABXX	1	G5	Ames
Ames27145	Ames27145:81N4HABXX:1:H4	81N4HABXX	1	H4	Ames
Ames27146	Ames27146:81FE7ABXX:7:H6	81FE7ABXX	7	H6	Ames
Ames27146	Ames27146:81N4HABXX:2:F5	81N4HABXX	2	F5	Ames
Ames27147	Ames27147:81N4HABXX:2:C9	81N4HABXX	2	C9	Ames
Ames27148	Ames27148:81N4HABXX:3:D9	81N4HABXX	3	D9	Ames
Ames27149	Ames27149:81FE7ABXX:2:G7	81FE7ABXX	2	G7	Ames
Ames27149	Ames27149:81FENABXX:4:A2	81FENABXX	4	A2	Ames
Ames27150	Ames27150:81FE7ABXX:2:B12	81FE7ABXX	2	B12	Ames
Ames27151	Ames27151:81FENABXX:4:E1	81FENABXX	4	E1	Ames
Ames27151	Ames27151:81FENABXX:4:A11	81FENABXX	4	A11	Ames
Ames27152	Ames27152:81FE8ABXX:7:D1	81FE8ABXX	7	D1	Ames
Ames27152	Ames27152:81N4HABXX:1:H6	81N4HABXX	1	H6	Ames
Ames27153	Ames27153:81FENABXX:4:C1	81FENABXX	4	C1	Ames
Ames27153	Ames27153:81FENABXX:5:E2	81FENABXX	5	E2	Ames
Ames27154	Ames27154:81FE7ABXX:1:B6	81FE7ABXX	1	B6	Ames
Ames27154	Ames27154:81FENABXX:4:H3	81FENABXX	4	H3	Ames
Ames27155	Ames27155:81FE8ABXX:7:H11	81FE8ABXX	7	H11	Ames
Ames27155	Ames27155:81N4HABXX:1:E11	81N4HABXX	1	E11	Ames
Ames27156	Ames27156:81N4HABXX:1:F8	81N4HABXX	1	F8	Ames
Ames27156	Ames27156:81N4HABXX:1:A1	81N4HABXX	1	A1	Ames
Ames27157	Ames27157:81N4HABXX:1:B7	81N4HABXX	1	B7	Ames
Ames27157	Ames27157:81N4HABXX:1:B4	81N4HABXX	1	B4	Ames
Ames27158	Ames27158:81FE7ABXX:1:A10	81FE7ABXX	1	A10	Ames
Ames27158	Ames27158:81FE7ABXX:1:A4	81FE7ABXX	1	A4	Ames
Ames27159	Ames27159:81N4HABXX:6:G11	81N4HABXX	6	G11	Ames
Ames27160	Ames27160:81FE7ABXX:3:D12	81FE7ABXX	3	D12	Ames
Ames27161	Ames27161:81FE7ABXX:3:F7	81FE7ABXX	3	F7	Ames
Ames27161	Ames27161:81N4HABXX:7:B9	81N4HABXX	7	B9	Ames
Ames27162	Ames27162:81N4HABXX:1:D9	81N4HABXX	1	D9	Ames
Ames27162	Ames27162:81N4HABXX:1:C6	81N4HABXX	1	C6	Ames
Ames27163	Ames27163:81FE8ABXX:7:A6	81FE8ABXX	7	A6	Ames
Ames27163	Ames27163:81N4HABXX:1:B11	81N4HABXX	1	B11	Ames
Ames27164	Ames27164:81FE7ABXX:4:G8	81FE7ABXX	4	G8	Ames
Ames27164	Ames27164:81N4HABXX:3:G9	81N4HABXX	3	G9	Ames
Ames27165	Ames27165:81FE7ABXX:6:F10	81FE7ABXX	6	F10	Ames
Ames27165	Ames27165:81N4HABXX:3:C3	81N4HABXX	3	C3	Ames
Ames27166	Ames27166:81FE8ABXX:7:C3	81FE8ABXX	7	C3	Ames
Ames27167	Ames27167:81FE7ABXX:1:F8	81FE7ABXX	1	F8	Ames
Ames27167	Ames27167:81FE7ABXX:3:C1	81FE7ABXX	3	C1	Ames
Ames27168	Ames27168:81FE7ABXX:6:A8	81FE7ABXX	6	A8	Ames
Ames27168	Ames27168:81N4HABXX:2:H7	81N4HABXX	2	H7	Ames
Ames27169	Ames27169:81FE8ABXX:7:C1	81FE8ABXX	7	C1	Ames
Ames27170	Ames27170:81N4HABXX:1:F12	81N4HABXX	1	F12	Ames
Ames27170	Ames27170:81N4HABXX:2:A1	81N4HABXX	2	A1	Ames
Ames27171	Ames27171:81FE8ABXX:7:C7	81FE8ABXX	7	C7	Ames
Ames27171	Ames27171:81FE8ABXX:7:H7	81FE8ABXX	7	H7	Ames
Ames27172	Ames27172:81FE7ABXX:7:B4	81FE7ABXX	7	B4	Ames
Ames27172	Ames27172:81N4HABXX:2:G6	81N4HABXX	2	G6	Ames
Ames27173	Ames27173:81FE7ABXX:6:E9	81FE7ABXX	6	E9	Ames
Ames27173	Ames27173:81FE7ABXX:6:G10	81FE7ABXX	6	G10	Ames
Ames27174	Ames27174:81FE7ABXX:4:G12	81FE7ABXX	4	G12	Ames
Ames27174	Ames27174:81N4HABXX:2:D7	81N4HABXX	2	D7	Ames
Ames27175	Ames27175:81N4HABXX:3:C5	81N4HABXX	3	C5	Ames
Ames27175	Ames27175:81N4HABXX:3:G5	81N4HABXX	3	G5	Ames
Ames27176	Ames27176:81FE7ABXX:6:D9	81FE7ABXX	6	D9	Ames
Ames27176	Ames27176:81FE7ABXX:6:E5	81FE7ABXX	6	E5	Ames
Ames27177	Ames27177:81FE7ABXX:1:E11	81FE7ABXX	1	E11	Ames
Ames27178	Ames27178:81N4HABXX:7:D4	81N4HABXX	7	D4	Ames
Ames27178	Ames27178:81N4HABXX:7:F2	81N4HABXX	7	F2	Ames
Ames27178	Ames27178:D0D0BACXX:4:D4	D0D0BACXX	4	D4	Ames
Ames27178	Ames27178:D0D0BACXX:4:C4	D0D0BACXX	4	C4	Ames
Ames27179	Ames27179:81FE7ABXX:7:A10	81FE7ABXX	7	A10	Ames
Ames27180	Ames27180:81FE7ABXX:7:G4	81FE7ABXX	7	G4	Ames
Ames27180	Ames27180:81FE7ABXX:7:G6	81FE7ABXX	7	G6	Ames
Ames27181	Ames27181:81FE7ABXX:7:H4	81FE7ABXX	7	H4	Ames
Ames27181	Ames27181:81N4HABXX:3:F6	81N4HABXX	3	F6	Ames
Ames27182	Ames27182:81FE7ABXX:5:G8	81FE7ABXX	5	G8	Ames
Ames27182	Ames27182:81N4HABXX:7:B3	81N4HABXX	7	B3	Ames
Ames27183	Ames27183:81N4HABXX:6:C10	81N4HABXX	6	C10	Ames
Ames27184	Ames27184:81FE7ABXX:5:C6	81FE7ABXX	5	C6	Ames
Ames27185	Ames27185:81FE7ABXX:5:G9	81FE7ABXX	5	G9	Ames
Ames27187	Ames27187:81FENABXX:5:A7	81FENABXX	5	A7	Ames
Ames27188	Ames27188:81FE7ABXX:2:F12	81FE7ABXX	2	F12	Ames
Ames27188	Ames27188:D0D0BACXX:3:C9	D0D0BACXX	3	C9	Ames
Ames27189	Ames27189:81N4HABXX:3:E5	81N4HABXX	3	E5	Ames
Ames27190	Ames27190:81N4HABXX:1:G3	81N4HABXX	1	G3	Ames
Ames27191	Ames27191:81N4HABXX:1:E12	81N4HABXX	1	E12	Ames
Ames27192	Ames27192:81FE8ABXX:7:E12	81FE8ABXX	7	E12	Ames
Ames27193	Ames27193:81FE7ABXX:5:D2	81FE7ABXX	5	D2	Ames
Ames27194	Ames27194:81FE8ABXX:6:F3	81FE8ABXX	6	F3	Ames
Ames27196	Ames27196:81FE8ABXX:1:F7	81FE8ABXX	1	F7	Ames
Ames27197	Ames27197:D0D0BACXX:3:E10	D0D0BACXX	3	E10	Ames
Ames27198	Ames27198:D0D0BACXX:3:H1	D0D0BACXX	3	H1	Ames
Ames27199	Ames27199:D0D0BACXX:3:D3	D0D0BACXX	3	D3	Ames
Ames27200	Ames27200:D0D0BACXX:3:E6	D0D0BACXX	3	E6	Ames
Ames27201	Ames27201:D0D0BACXX:4:C3	D0D0BACXX	4	C3	Ames
Ames27202	Ames27202:D0D0BACXX:3:B5	D0D0BACXX	3	B5	Ames
Ames27203	Ames27203:D0D0BACXX:3:H3	D0D0BACXX	3	H3	Ames
Ames27204	Ames27204:D0D0BACXX:3:E2	D0D0BACXX	3	E2	Ames
Ames27205	Ames27205:D0D0BACXX:3:H8	D0D0BACXX	3	H8	Ames
Ames27206	Ames27206:D0D0BACXX:3:B3	D0D0BACXX	3	B3	Ames
Ames27207	Ames27207:D0D0BACXX:3:H6	D0D0BACXX	3	H6	Ames
Ames27208	Ames27208:D0D0BACXX:3:F6	D0D0BACXX	3	F6	Ames
Ames27209	Ames27209:D0D0BACXX:4:D2	D0D0BACXX	4	D2	Ames
Ames27210	Ames27210:D0D0BACXX:3:E9	D0D0BACXX	3	E9	Ames
Ames27211	Ames27211:D0D0BACXX:3:C12	D0D0BACXX	3	C12	Ames
Ames27212	Ames27212:D0D0BACXX:3:H2	D0D0BACXX	3	H2	Ames
Ames27213	Ames27213:D0D0BACXX:3:F4	D0D0BACXX	3	F4	Ames
Ames27214	Ames27214:D0D0BACXX:3:A4	D0D0BACXX	3	A4	Ames
Ames27215	Ames27215:D0D0BACXX:3:E1	D0D0BACXX	3	E1	Ames
Ames27216	Ames27216:D0D0BACXX:4:E1	D0D0BACXX	4	E1	Ames
Ames27217	Ames27217:D0D0BACXX:3:C11	D0D0BACXX	3	C11	Ames
Ames27218	Ames27218:D0D0BACXX:3:B1	D0D0BACXX	3	B1	Ames
Ames27219	Ames27219:D0D0BACXX:3:B7	D0D0BACXX	3	B7	Ames
Ames27258	Ames27258:81FE8ABXX:3:C7	81FE8ABXX	3	C7	Ames
Ames27259	Ames27259:81N4HABXX:2:F4	81N4HABXX	2	F4	Ames
Ames27260	Ames27260:81N4HABXX:4:D4	81N4HABXX	4	D4	Ames
Ames27261	Ames27261:81FE8ABXX:7:D11	81FE8ABXX	7	D11	Ames
Ames27261	Ames27261:81N4HABXX:1:G10	81N4HABXX	1	G10	Ames
Ames27444	Ames27444:81FE7ABXX:4:F6	81FE7ABXX	4	F6	Ames
Ames27444	Ames27444:D0D0BACXX:3:H10	D0D0BACXX	3	H10	Ames
Ames27445	Ames27445:81FE7ABXX:3:D10	81FE7ABXX	3	D10	Ames
Ames27445	Ames27445:D0D0BACXX:3:A2	D0D0BACXX	3	A2	Ames
Ames27446	Ames27446:81N4HABXX:7:G9	81N4HABXX	7	G9	Ames
Ames27447	Ames27447:81FENABXX:1:A7	81FENABXX	1	A7	Ames
Ames27450	Ames27450:81FE8ABXX:4:A5	81FE8ABXX	4	A5	Ames
Ames27451	Ames27451:81FE8ABXX:5:E7	81FE8ABXX	5	E7	Ames
Ames28170	Ames28170:81FE8ABXX:5:B10	81FE8ABXX	5	B10	Ames
Ames28184	Ames28184:81N4HABXX:4:A5	81N4HABXX	4	A5	Ames
Ames28184	Ames28184:D0D0BACXX:4:D10	D0D0BACXX	4	D10	Ames
Ames28185	Ames28185:81N4HABXX:5:C8	81N4HABXX	5	C8	Ames
Ames28186	Ames28186:81FENABXX:4:A1	81FENABXX	4	A1	Ames
Ames28186	Ames28186:81FENABXX:5:B11	81FENABXX	5	B11	Ames
Ames28186	Ames28186:D0D0BACXX:3:B2	D0D0BACXX	3	B2	Ames
Ames28290	Ames28290:81FENABXX:3:F5	81FENABXX	3	F5	Ames
Ames28291	Ames28291:81FE8ABXX:7:D4	81FE8ABXX	7	D4	Ames
Ames28291	Ames28291:81N4HABXX:1:C10	81N4HABXX	1	C10	Ames
Ames28291	Ames28291:D0D0BACXX:4:C8	D0D0BACXX	4	C8	Ames
Ames28291	Ames28291:D0D0BACXX:4:D9	D0D0BACXX	4	D9	Ames
Ames28291	Ames28291:D0D0BACXX:4:F10	D0D0BACXX	4	F10	Ames
Ames28291	Ames28291:D0D0BACXX:4:E10	D0D0BACXX	4	E10	Ames
Ames28291	Ames28291:D0D0BACXX:4:A8	D0D0BACXX	4	A8	Ames
Ames28291	Ames28291:D0D0BACXX:4:B10	D0D0BACXX	4	B10	Ames
Ames28291	Ames28291:D0D0BACXX:4:C1	D0D0BACXX	4	C1	Ames
Ames28291	Ames28291:D0D0BACXX:4:B9	D0D0BACXX	4	B9	Ames
Ames28291	Ames28291:D0D0BACXX:4:D8	D0D0BACXX	4	D8	Ames
Ames28291	Ames28291:D0D0BACXX:4:E8	D0D0BACXX	4	E8	Ames
Ames28360	Ames28360:81FE7ABXX:3:C4	81FE7ABXX	3	C4	Ames
Ames28361	Ames28361:81FE7ABXX:1:H6	81FE7ABXX	1	H6	Ames
Ames28362	Ames28362:81FE7ABXX:3:E2	81FE7ABXX	3	E2	Ames
Ames28364	Ames28364:81FENABXX:2:D10	81FENABXX	2	D10	Ames
Ames28365	Ames28365:81FENABXX:7:E2	81FENABXX	7	E2	Ames
Ames28366	Ames28366:81FENABXX:1:F4	81FENABXX	1	F4	Ames
Ames28367	Ames28367:81FENABXX:5:D4	81FENABXX	5	D4	Ames
Ames28411	Ames28411:81N4HABXX:1:B12	81N4HABXX	1	B12	Ames
Ames28412	Ames28412:81FE7ABXX:6:B3	81FE7ABXX	6	B3	Ames
Ames28413	Ames28413:81FENABXX:1:F2	81FENABXX	1	F2	Ames
Ames28414	Ames28414:81FE7ABXX:1:H2	81FE7ABXX	1	H2	Ames
Ames28415	Ames28415:81FE7ABXX:2:H11	81FE7ABXX	2	H11	Ames
Ames28416	Ames28416:81FENABXX:5:H7	81FENABXX	5	H7	Ames
Ames28417	Ames28417:81FE7ABXX:2:C6	81FE7ABXX	2	C6	Ames
Ames28418	Ames28418:81FE7ABXX:2:G12	81FE7ABXX	2	G12	Ames
Ames28419	Ames28419:81FENABXX:4:A9	81FENABXX	4	A9	Ames
Ames28420	Ames28420:81FE7ABXX:3:D4	81FE7ABXX	3	D4	Ames
Ames28421	Ames28421:81FE7ABXX:1:A12	81FE7ABXX	1	A12	Ames
Ames28422	Ames28422:81FENABXX:3:A11	81FENABXX	3	A11	Ames
Ames28423	Ames28423:81FE7ABXX:2:A2	81FE7ABXX	2	A2	Ames
Ames28424	Ames28424:81FENABXX:4:G10	81FENABXX	4	G10	Ames
Ames28425	Ames28425:81FENABXX:3:F9	81FENABXX	3	F9	Ames
Ames28426	Ames28426:81FENABXX:5:G7	81FENABXX	5	G7	Ames
Ames28927	Ames28927:81N4HABXX:3:A2	81N4HABXX	3	A2	Ames
Ames28928	Ames28928:81FE7ABXX:7:D11	81FE7ABXX	7	D11	Ames
Ames28929	Ames28929:81FE8ABXX:3:C11	81FE8ABXX	3	C11	Ames
Ames28930	Ames28930:81FENABXX:5:B7	81FENABXX	5	B7	Ames
Ames28931	Ames28931:81FENABXX:3:G11	81FENABXX	3	G11	Ames
Ames28932	Ames28932:81FE7ABXX:1:G7	81FE7ABXX	1	G7	Ames
Ames28933	Ames28933:81FE7ABXX:1:G5	81FE7ABXX	1	G5	Ames
Ames28934	Ames28934:81FENABXX:4:G11	81FENABXX	4	G11	Ames
Ames28935	Ames28935:81FE7ABXX:1:E6	81FE7ABXX	1	E6	Ames
Ames28936	Ames28936:81FENABXX:4:D11	81FENABXX	4	D11	Ames
Ames28937	Ames28937:81FENABXX:4:F12	81FENABXX	4	F12	Ames
Ames28938	Ames28938:81FE7ABXX:1:C10	81FE7ABXX	1	C10	Ames
Ames28939	Ames28939:81FE7ABXX:5:H3	81FE7ABXX	5	H3	Ames
Ames28940	Ames28940:81FENABXX:4:B8	81FENABXX	4	B8	Ames
Ames28941	Ames28941:81FENABXX:5:E5	81FENABXX	5	E5	Ames
Ames28942	Ames28942:81FENABXX:5:B9	81FENABXX	5	B9	Ames
Ames28943	Ames28943:81FENABXX:4:A7	81FENABXX	4	A7	Ames
Ames28944	Ames28944:81FE7ABXX:3:F4	81FE7ABXX	3	F4	Ames
Ames28945	Ames28945:81FE7ABXX:2:C10	81FE7ABXX	2	C10	Ames
Ames28946	Ames28946:81FE7ABXX:2:C8	81FE7ABXX	2	C8	Ames
Ames28947	Ames28947:81FENABXX:5:H12	81FENABXX	5	H12	Ames
Ames28948	Ames28948:81FENABXX:5:H1	81FENABXX	5	H1	Ames
Ames28949	Ames28949:81FE7ABXX:2:A11	81FE7ABXX	2	A11	Ames
Ames28950	Ames28950:81FE7ABXX:2:H10	81FE7ABXX	2	H10	Ames
Ames28951	Ames28951:81FE7ABXX:1:F12	81FE7ABXX	1	F12	Ames
Ames28952	Ames28952:81FENABXX:4:F10	81FENABXX	4	F10	Ames
Ames28953	Ames28953:81FE7ABXX:2:B4	81FE7ABXX	2	B4	Ames
Ames28954	Ames28954:81FE7ABXX:3:E3	81FE7ABXX	3	E3	Ames
Ames28957	Ames28957:D0D0BACXX:4:H7	D0D0BACXX	4	H7	Ames
Ames28970	Ames28970:81FENABXX:1:C6	81FENABXX	1	C6	Ames
Ames28970	Ames28970:D0D0BACXX:3:F10	D0D0BACXX	3	F10	Ames
Ames28971	Ames28971:81FE7ABXX:5:D3	81FE7ABXX	5	D3	Ames
Ames28971	Ames28971:D0D0BACXX:3:H9	D0D0BACXX	3	H9	Ames
Ames28972	Ames28972:81N4HABXX:7:H11	81N4HABXX	7	H11	Ames
Ames28973	Ames28973:81N4HABXX:7:E7	81N4HABXX	7	E7	Ames
Ames28973	Ames28973:D0D0BACXX:3:E3	D0D0BACXX	3	E3	Ames
Ames28974	Ames28974:81FE7ABXX:5:E8	81FE7ABXX	5	E8	Ames
Ames28975	Ames28975:81FE7ABXX:5:E1	81FE7ABXX	5	E1	Ames
Ames28975	Ames28975:D0D0BACXX:3:C3	D0D0BACXX	3	C3	Ames
Ames28976	Ames28976:81FE7ABXX:5:B4	81FE7ABXX	5	B4	Ames
Ames28977	Ames28977:81FENABXX:2:C2	81FENABXX	2	C2	Ames
Ames28978	Ames28978:81FE7ABXX:5:C8	81FE7ABXX	5	C8	Ames
Ames28978	Ames28978:D0D0BACXX:3:E9	D0D0BACXX	3	E9	Ames
Ames28979	Ames28979:81FENABXX:1:E4	81FENABXX	1	E4	Ames
Ames28980	Ames28980:81FENABXX:2:E3	81FENABXX	2	E3	Ames
Ames28981	Ames28981:81N4HABXX:7:A12	81N4HABXX	7	A12	Ames
Ames28982	Ames28982:81N4HABXX:7:E4	81N4HABXX	7	E4	Ames
Ames28983	Ames28983:81FENABXX:3:D12	81FENABXX	3	D12	Ames
Ames28983	Ames28983:D0D0BACXX:3:F5	D0D0BACXX	3	F5	Ames
Ames28984	Ames28984:81FE7ABXX:3:D2	81FE7ABXX	3	D2	Ames
Ames28984	Ames28984:D0D0BACXX:3:H5	D0D0BACXX	3	H5	Ames
Ames28985	Ames28985:81FENABXX:5:B8	81FENABXX	5	B8	Ames
Ames28986	Ames28986:81FENABXX:3:C12	81FENABXX	3	C12	Ames
Ames28987	Ames28987:81FENABXX:4:H12	81FENABXX	4	H12	Ames
Ames28988	Ames28988:81FENABXX:5:E3	81FENABXX	5	E3	Ames
Ames28989	Ames28989:81FE7ABXX:1:C9	81FE7ABXX	1	C9	Ames
Ames28990	Ames28990:81FENABXX:5:G5	81FENABXX	5	G5	Ames
Ames28990	Ames28990:D0D0BACXX:3:G9	D0D0BACXX	3	G9	Ames
Ames28991	Ames28991:81FE7ABXX:2:H9	81FE7ABXX	2	H9	Ames
Ames28992	Ames28992:81FENABXX:4:E5	81FENABXX	4	E5	Ames
Ames28993	Ames28993:81FE7ABXX:1:G4	81FE7ABXX	1	G4	Ames
Ames28994	Ames28994:81FENABXX:4:B4	81FENABXX	4	B4	Ames
Ames28994	Ames28994:D0D0BACXX:3:C10	D0D0BACXX	3	C10	Ames
Ames28995	Ames28995:81FE7ABXX:3:F2	81FE7ABXX	3	F2	Ames
Ames28996	Ames28996:81FE7ABXX:1:A6	81FE7ABXX	1	A6	Ames
Ames28997	Ames28997:81FE7ABXX:1:E4	81FE7ABXX	1	E4	Ames
Ames28997	Ames28997:D0D0BACXX:3:B3	D0D0BACXX	3	B3	Ames
Ames28998	Ames28998:81FE7ABXX:4:C6	81FE7ABXX	4	C6	Ames
Ames28999	Ames28999:81FENABXX:1:A1	81FENABXX	1	A1	Ames
Ames29000	Ames29000:81N4HABXX:7:G5	81N4HABXX	7	G5	Ames
Ames29000	Ames29000:D0D0BACXX:3:H6	D0D0BACXX	3	H6	Ames
Ames29001	Ames29001:81FE7ABXX:4:H2	81FE7ABXX	4	H2	Ames
Ames29002	Ames29002:81FE7ABXX:4:E10	81FE7ABXX	4	E10	Ames
Ames29003	Ames29003:81FE7ABXX:6:H4	81FE7ABXX	6	H4	Ames
Ames29004	Ames29004:81FENABXX:2:A7	81FENABXX	2	A7	Ames
Ames29005	Ames29005:81FE7ABXX:5:C4	81FE7ABXX	5	C4	Ames
Ames29006	Ames29006:81FENABXX:1:H11	81FENABXX	1	H11	Ames
Ames29007	Ames29007:81N4HABXX:7:E1	81N4HABXX	7	E1	Ames
Ames29008	Ames29008:81FENABXX:2:D4	81FENABXX	2	D4	Ames
Ames29009	Ames29009:81FENABXX:1:C3	81FENABXX	1	C3	Ames
Ames29009	Ames29009:D0D0BACXX:3:G4	D0D0BACXX	3	G4	Ames
Ames29010	Ames29010:81FENABXX:1:D5	81FENABXX	1	D5	Ames
Ames29010	Ames29010:D0D0BACXX:3:C7	D0D0BACXX	3	C7	Ames
Ames29011	Ames29011:81FE7ABXX:5:B11	81FE7ABXX	5	B11	Ames
Ames29012	Ames29012:81FENABXX:1:E3	81FENABXX	1	E3	Ames
Ames29013	Ames29013:81N4HABXX:6:G10	81N4HABXX	6	G10	Ames
Ames29014	Ames29014:81FE7ABXX:5:D12	81FE7ABXX	5	D12	Ames
Ames29015	Ames29015:81N4HABXX:6:G12	81N4HABXX	6	G12	Ames
Ames29016	Ames29016:81N4HABXX:7:F6	81N4HABXX	7	F6	Ames
Ames29017	Ames29017:81FE7ABXX:5:F11	81FE7ABXX	5	F11	Ames
Ames29018	Ames29018:81FE7ABXX:5:E5	81FE7ABXX	5	E5	Ames
Ames29019	Ames29019:81FE7ABXX:4:H1	81FE7ABXX	4	H1	Ames
Ames29020	Ames29020:81FE7ABXX:3:E11	81FE7ABXX	3	E11	Ames
Ames29020	Ames29020:D0D0BACXX:3:D4	D0D0BACXX	3	D4	Ames
Ames29021	Ames29021:81FE7ABXX:4:A8	81FE7ABXX	4	A8	Ames
Ames29022	Ames29022:81FE7ABXX:6:H5	81FE7ABXX	6	H5	Ames
Ames29023	Ames29023:81FE7ABXX:5:E12	81FE7ABXX	5	E12	Ames
Ames29024	Ames29024:81FE7ABXX:6:F5	81FE7ABXX	6	F5	Ames
Ames29024	Ames29024:D0D0BACXX:3:A11	D0D0BACXX	3	A11	Ames
Ames29025	Ames29025:81FE7ABXX:3:B11	81FE7ABXX	3	B11	Ames
Ames29026	Ames29026:81N4HABXX:6:B12	81N4HABXX	6	B12	Ames
Ames29026	Ames29026:D0D0BACXX:3:F11	D0D0BACXX	3	F11	Ames
Ames29027	Ames29027:81FENABXX:2:E2	81FENABXX	2	E2	Ames
Ames29028	Ames29028:81FE7ABXX:4:G7	81FE7ABXX	4	G7	Ames
Ames29030	Ames29030:81N4HABXX:7:E10	81N4HABXX	7	E10	Ames
Ames29045	Ames29045:81FE7ABXX:7:A7	81FE7ABXX	7	A7	Ames
Ames29393	Ames29393:D0D0BACXX:4:B12	D0D0BACXX	4	B12	Ames
Ames29394	Ames29394:81FENABXX:5:A6	81FENABXX	5	A6	Ames
Ames29447	Ames29447:D0D0BACXX:3:C7	D0D0BACXX	3	C7	Ames
Ames29447	Ames29447:D0D0BACXX:3:G8	D0D0BACXX	3	G8	Ames
Ames29447	Ames29447:D0D0BACXX:3:E8	D0D0BACXX	3	E8	Ames
Ames29448	Ames29448:D0D0BACXX:4:A6	D0D0BACXX	4	A6	Ames
Ames29451	Ames29451:81N4HABXX:2:E3	81N4HABXX	2	E3	Ames
Ames30480	Ames30480:D0D0BACXX:3:A5	D0D0BACXX	3	A5	Ames
Ames30522	Ames30522:D0D0BACXX:3:F10	D0D0BACXX	3	F10	Ames
Ames30523	Ames30523:D0D0BACXX:3:C3	D0D0BACXX	3	C3	Ames
Ames30524	Ames30524:D0D0BACXX:4:E11	D0D0BACXX	4	E11	Ames
Ames30526	Ames30526:D0D0BACXX:4:G2	D0D0BACXX	4	G2	Ames
Ames30527	Ames30527:D0D0BACXX:4:C12	D0D0BACXX	4	C12	Ames
Ames30529	Ames30529:D0D0BACXX:3:D12	D0D0BACXX	3	D12	Ames
Ames30531	Ames30531:D0D0BACXX:3:B10	D0D0BACXX	3	B10	Ames
Ames30533	Ames30533:D0D0BACXX:3:E5	D0D0BACXX	3	E5	Ames
Ames30534	Ames30534:D0D0BACXX:3:E9	D0D0BACXX	3	E9	Ames
Ames30534	Ames30534:D0D0BACXX:3:F2	D0D0BACXX	3	F2	Ames
Ames30535	Ames30535:D0D0BACXX:4:C11	D0D0BACXX	4	C11	Ames
Ames30536	Ames30536:D0D0BACXX:3:E11	D0D0BACXX	3	E11	Ames
Ames30537	Ames30537:D0D0BACXX:3:H11	D0D0BACXX	3	H11	Ames
Ames30790	Ames30790:D0D0BACXX:3:H9	D0D0BACXX	3	H9	Ames
Ames30791	Ames30791:D0D0BACXX:3:A11	D0D0BACXX	3	A11	Ames
Ames30792	Ames30792:D0D0BACXX:4:H2	D0D0BACXX	4	H2	Ames
Ames30793	Ames30793:D0D0BACXX:3:G5	D0D0BACXX	3	G5	Ames
Ames30794	Ames30794:D0D0BACXX:3:D9	D0D0BACXX	3	D9	Ames
Ames30795	Ames30795:D0D0BACXX:3:D5	D0D0BACXX	3	D5	Ames
Ames30796	Ames30796:D0D0BACXX:3:G3	D0D0BACXX	3	G3	Ames
Ames30797	Ames30797:D0D0BACXX:3:F9	D0D0BACXX	3	F9	Ames
Ames30798	Ames30798:D0D0BACXX:4:F3	D0D0BACXX	4	F3	Ames
Ames30799	Ames30799:D0D0BACXX:3:H12	D0D0BACXX	3	H12	Ames
Ames30855	Ames30855:D0D0BACXX:3:C10	D0D0BACXX	3	C10	Ames
Ames30856	Ames30856:D0D0BACXX:4:C7	D0D0BACXX	4	C7	Ames
Ames30857	Ames30857:D0D0BACXX:4:A3	D0D0BACXX	4	A3	Ames
Ames30858	Ames30858:D0D0BACXX:4:D4	D0D0BACXX	4	D4	Ames
Ames30859	Ames30859:D0D0BACXX:4:G11	D0D0BACXX	4	G11	Ames
Ames30860	Ames30860:D0D0BACXX:4:D12	D0D0BACXX	4	D12	Ames
Ames30861	Ames30861:D0D0BACXX:4:B4	D0D0BACXX	4	B4	Ames
Ames30862	Ames30862:D0D0BACXX:4:G9	D0D0BACXX	4	G9	Ames
Ames30863	Ames30863:D0D0BACXX:4:F7	D0D0BACXX	4	F7	Ames
Ames30864	Ames30864:D0D0BACXX:3:C12	D0D0BACXX	3	C12	Ames
Ames30865	Ames30865:D0D0BACXX:4:H9	D0D0BACXX	4	H9	Ames
Ames30866	Ames30866:D0D0BACXX:4:E7	D0D0BACXX	4	E7	Ames
Ames30867	Ames30867:D0D0BACXX:4:H11	D0D0BACXX	4	H11	Ames
Ames30868	Ames30868:D0D0BACXX:4:G11	D0D0BACXX	4	G11	Ames
Ames30869	Ames30869:D0D0BACXX:4:E1	D0D0BACXX	4	E1	Ames
Ames30870	Ames30870:D0D0BACXX:4:A1	D0D0BACXX	4	A1	Ames
Ames7870	Ames7870:81FE8ABXX:7:H3	81FE8ABXX	7	H3	Ames
Ames7871	Ames7871:81N4HABXX:1:C9	81N4HABXX	1	C9	Ames
Ames8396	Ames8396:81N4HABXX:5:D10	81N4HABXX	5	D10	Ames
Ames8397	Ames8397:81FE7ABXX:5:G6	81FE7ABXX	5	G6	Ames
Ames8399	Ames8399:81N4HABXX:5:C11	81N4HABXX	5	C11	Ames
B73	B73:81FE7ABXX:1:C7	81FE7ABXX	1	C7	Ames
B73	B73:81FE7ABXX:2:B10	81FE7ABXX	2	B10	Ames
B73	B73:81FE7ABXX:3:A12	81FE7ABXX	3	A12	Ames
B73	B73:81FE7ABXX:4:A2	81FE7ABXX	4	A2	Ames
B73	B73:81FE7ABXX:5:D6	81FE7ABXX	5	D6	Ames
B73	B73:81FE7ABXX:6:G7	81FE7ABXX	6	G7	Ames
B73	B73:81FE7ABXX:7:A11	81FE7ABXX	7	A11	Ames
B73	B73:81FE8ABXX:1:E10	81FE8ABXX	1	E10	Ames
B73	B73:81FE8ABXX:2:A4	81FE8ABXX	2	A4	Ames
B73	B73:81FE8ABXX:3:E5	81FE8ABXX	3	E5	Ames
B73	B73:81FE8ABXX:4:C10	81FE8ABXX	4	C10	Ames
B73	B73:81FE8ABXX:5:B3	81FE8ABXX	5	B3	Ames
B73	B73:81FE8ABXX:6:G6	81FE8ABXX	6	G6	Ames
B73	B73:81FE8ABXX:7:F4	81FE8ABXX	7	F4	Ames
B73	B73:81N4HABXX:1:F2	81N4HABXX	1	F2	Ames
B73	B73:81N4HABXX:2:G1	81N4HABXX	2	G1	Ames
B73	B73:81N4HABXX:3:G4	81N4HABXX	3	G4	Ames
B73	B73:81N4HABXX:4:G10	81N4HABXX	4	G10	Ames
B73	B73:81N4HABXX:5:F9	81N4HABXX	5	F9	Ames
B73	B73:81N4HABXX:6:D8	81N4HABXX	6	D8	Ames
B73	B73:81N4HABXX:7:F10	81N4HABXX	7	F10	Ames
B73	B73:81FENABXX:1:H5	81FENABXX	1	H5	Ames
B73	B73:81FENABXX:2:H3	81FENABXX	2	H3	Ames
B73	B73:81FENABXX:3:E1	81FENABXX	3	E1	Ames
B73	B73:81FENABXX:4:H9	81FENABXX	4	H9	Ames
B73	B73:81FENABXX:5:D2	81FENABXX	5	D2	Ames
B73	B73:81FENABXX:6:F3	81FENABXX	6	F3	Ames
B73	B73:81FENABXX:7:C8	81FENABXX	7	C8	Ames
BAI_IIIb-6	BAI_IIIb-6:81FE7ABXX:7:F2	81FE7ABXX	7	F2	Ames
BAI_IIId-2	BAI_IIId-2:81N4HABXX:2:E12	81N4HABXX	2	E12	Ames
CIze127	CIze127:81FE7ABXX:1:E2	81FE7ABXX	1	E2	Ames
CIze21	CIze21:81FE7ABXX:2:F10	81FE7ABXX	2	F10	Ames
CIze23	CIze23:81FENABXX:4:G6	81FENABXX	4	G6	Ames
CIze27	CIze27:81FE7ABXX:2:E1	81FE7ABXX	2	E1	Ames
CIze28	CIze28:81FE7ABXX:2:G10	81FE7ABXX	2	G10	Ames
CIze28	CIze28:81FE7ABXX:3:E5	81FE7ABXX	3	E5	Ames
CIze28	CIze28:D0D0BACXX:4:B5	D0D0BACXX	4	B5	Ames
CIze28	CIze28:D0D0BACXX:4:H4	D0D0BACXX	4	H4	Ames
CIze29	CIze29:81FE7ABXX:2:G6	81FE7ABXX	2	G6	Ames
CIze3	CIze3:81FE7ABXX:2:E7	81FE7ABXX	2	E7	Ames
CIze317	CIze317:81FE7ABXX:2:F6	81FE7ABXX	2	F6	Ames
CIze38	CIze38:81FE7ABXX:2:A9	81FE7ABXX	2	A9	Ames
CIze40	CIze40:81FENABXX:4:E3	81FENABXX	4	E3	Ames
CIze42	CIze42:81FENABXX:4:C3	81FENABXX	4	C3	Ames
CIze44	CIze44:81FE7ABXX:1:G2	81FE7ABXX	1	G2	Ames
CIze44	CIze44:81FE7ABXX:2:C9	81FE7ABXX	2	C9	Ames
CIze44	CIze44:D0D0BACXX:4:A5	D0D0BACXX	4	A5	Ames
CIze44	CIze44:D0D0BACXX:4:G4	D0D0BACXX	4	G4	Ames
CIze45	CIze45:81FENABXX:3:E10	81FENABXX	3	E10	Ames
CIze49	CIze49:81FENABXX:3:C10	81FENABXX	3	C10	Ames
CIze64	CIze64:81FE7ABXX:1:G10	81FE7ABXX	1	G10	Ames
CIze7	CIze7:81FE7ABXX:3:H1	81FE7ABXX	3	H1	Ames
CIze7	CIze7:D0D0BACXX:4:E10	D0D0BACXX	4	E10	Ames
CIze81	CIze81:81FENABXX:5:F5	81FENABXX	5	F5	Ames
CIze82	CIze82:81FENABXX:5:E8	81FENABXX	5	E8	Ames
CIze83	CIze83:81FE7ABXX:2:D1	81FE7ABXX	2	D1	Ames
CIze85	CIze85:81FE7ABXX:1:F2	81FE7ABXX	1	F2	Ames
CIze86	CIze86:81FENABXX:3:H9	81FENABXX	3	H9	Ames
CIze88	CIze88:81FE7ABXX:1:C3	81FE7ABXX	1	C3	Ames
CIze89	CIze89:81FE7ABXX:3:F5	81FE7ABXX	3	F5	Ames
CIze90	CIze90:81FE7ABXX:2:B2	81FE7ABXX	2	B2	Ames
CIze91	CIze91:81FENABXX:3:E9	81FENABXX	3	E9	Ames
CIze91	CIze91:D0D0BACXX:4:G2	D0D0BACXX	4	G2	Ames
CML101	CML101:81FE7ABXX:7:D12	81FE7ABXX	7	D12	Ames
CML101(Krakowsky)	CML101(Krakowsky):D0D0BACXX:4:E12	D0D0BACXX	4	E12	Ames
CML107	CML107:81FE8ABXX:1:D12	81FE8ABXX	1	D12	Ames
CML115	CML115:81FE8ABXX:1:F11	81FE8ABXX	1	F11	Ames
CML116	CML116:81FE7ABXX:6:E8	81FE7ABXX	6	E8	Ames
CML116(Krakowsky)	CML116(Krakowsky):D0D0BACXX:3:B12	D0D0BACXX	3	B12	Ames
CML118	CML118:81N4HABXX:2:A5	81N4HABXX	2	A5	Ames
CML121	CML121:81FE8ABXX:3:E8	81FE8ABXX	3	E8	Ames
CML139	CML139:81N4HABXX:3:D1	81N4HABXX	3	D1	Ames
CML142	CML142:81FE7ABXX:7:G10	81FE7ABXX	7	G10	Ames
CML144	CML144:81N4HABXX:2:C3	81N4HABXX	2	C3	Ames
CML144(Krakowsky)	CML144(Krakowsky):D0D0BACXX:4:H9	D0D0BACXX	4	H9	Ames
CML172	CML172:81FE7ABXX:7:C7	81FE7ABXX	7	C7	Ames
CML176	CML176:81N4HABXX:3:E6	81N4HABXX	3	E6	Ames
CML176(Krakowsky)	CML176(Krakowsky):D0D0BACXX:4:E4	D0D0BACXX	4	E4	Ames
CML184	CML184:81N4HABXX:3:E12	81N4HABXX	3	E12	Ames
CML195	CML195:81N4HABXX:3:F3	81N4HABXX	3	F3	Ames
CML196	CML196:81N4HABXX:2:G3	81N4HABXX	2	G3	Ames
CML197	CML197:81FE7ABXX:7:D8	81FE7ABXX	7	D8	Ames
CML198	CML198:81N4HABXX:3:G8	81N4HABXX	3	G8	Ames
CML198(Krakowsky)	CML198(Krakowsky):D0D0BACXX:4:C10	D0D0BACXX	4	C10	Ames
CML199	CML199:81N4HABXX:4:B1	81N4HABXX	4	B1	Ames
CML200	CML200:81FE7ABXX:7:B9	81FE7ABXX	7	B9	Ames
CML201	CML201:81N4HABXX:3:H5	81N4HABXX	3	H5	Ames
CML204	CML204:81FE7ABXX:6:H11	81FE7ABXX	6	H11	Ames
CML204(Krakowsky)	CML204(Krakowsky):D0D0BACXX:4:F7	D0D0BACXX	4	F7	Ames
CML206	CML206:81N4HABXX:3:D11	81N4HABXX	3	D11	Ames
CML206(Krakowsky)	CML206(Krakowsky):D0D0BACXX:4:H10	D0D0BACXX	4	H10	Ames
CML210	CML210:81FE7ABXX:1:C11	81FE7ABXX	1	C11	Ames
CML211	CML211:81FE7ABXX:5:B6	81FE7ABXX	5	B6	Ames
CML212	CML212:81N4HABXX:4:B2	81N4HABXX	4	B2	Ames
CML213	CML213:81FE7ABXX:6:H7	81FE7ABXX	6	H7	Ames
CML214	CML214:81FE7ABXX:6:F12	81FE7ABXX	6	F12	Ames
CML215	CML215:81FE7ABXX:7:F9	81FE7ABXX	7	F9	Ames
CML217	CML217:81N4HABXX:2:E7	81N4HABXX	2	E7	Ames
CML217(Krakowsky)	CML217(Krakowsky):D0D0BACXX:4:D8	D0D0BACXX	4	D8	Ames
CML219	CML219:81N4HABXX:3:H1	81N4HABXX	3	H1	Ames
CML223	CML223:81N4HABXX:2:F9	81N4HABXX	2	F9	Ames
CML224	CML224:81N4HABXX:4:C1	81N4HABXX	4	C1	Ames
CML225	CML225:81N4HABXX:2:F10	81N4HABXX	2	F10	Ames
CML226	CML226:81N4HABXX:3:D5	81N4HABXX	3	D5	Ames
CML227	CML227:81FE7ABXX:6:G12	81FE7ABXX	6	G12	Ames
CML227(Krakowsky)	CML227(Krakowsky):D0D0BACXX:4:E9	D0D0BACXX	4	E9	Ames
CML229	CML229:81N4HABXX:2:G4	81N4HABXX	2	G4	Ames
CML230	CML230:81FE7ABXX:7:B7	81FE7ABXX	7	B7	Ames
CML231	CML231:81FE7ABXX:7:G12	81FE7ABXX	7	G12	Ames
CML233	CML233:81N4HABXX:4:D2	81N4HABXX	4	D2	Ames
CML233(Krakowsky)	CML233(Krakowsky):D0D0BACXX:4:C11	D0D0BACXX	4	C11	Ames
CML234	CML234:81FE7ABXX:7:E6	81FE7ABXX	7	E6	Ames
CML235	CML235:81FE7ABXX:3:B2	81FE7ABXX	3	B2	Ames
CML235(Krakowsky)	CML235(Krakowsky):D0D0BACXX:4:C12	D0D0BACXX	4	C12	Ames
CML236	CML236:81FE7ABXX:7:H2	81FE7ABXX	7	H2	Ames
CML236(Krakowsky)	CML236(Krakowsky):D0D0BACXX:4:F9	D0D0BACXX	4	F9	Ames
CML242	CML242:81N4HABXX:3:A9	81N4HABXX	3	A9	Ames
CML242(Krakowsky)	CML242(Krakowsky):D0D0BACXX:4:A10	D0D0BACXX	4	A10	Ames
CML246	CML246:81FE7ABXX:7:F6	81FE7ABXX	7	F6	Ames
CML255	CML255:81N4HABXX:3:G2	81N4HABXX	3	G2	Ames
CML255(Krakowsky)	CML255(Krakowsky):D0D0BACXX:4:A2	D0D0BACXX	4	A2	Ames
CML269	CML269:81N4HABXX:2:C5	81N4HABXX	2	C5	Ames
CML270	CML270:81FE8ABXX:2:H9	81FE8ABXX	2	H9	Ames
CML288	CML288:81FE7ABXX:7:E11	81FE7ABXX	7	E11	Ames
CML289	CML289:81FE7ABXX:6:H8	81FE7ABXX	6	H8	Ames
CML289(Krakowsky)	CML289(Krakowsky):D0D0BACXX:4:H2	D0D0BACXX	4	H2	Ames
CML295	CML295:81N4HABXX:2:B8	81N4HABXX	2	B8	Ames
CML304	CML304:81FE7ABXX:7:E1	81FE7ABXX	7	E1	Ames
CML308	CML308:81FE7ABXX:6:D11	81FE7ABXX	6	D11	Ames
CML308(Krakowsky)	CML308(Krakowsky):D0D0BACXX:4:G9	D0D0BACXX	4	G9	Ames
CML309	CML309:81N4HABXX:2:E9	81N4HABXX	2	E9	Ames
CML310	CML310:81FE7ABXX:7:F3	81FE7ABXX	7	F3	Ames
CML312	CML312:81FE7ABXX:6:G9	81FE7ABXX	6	G9	Ames
CML313	CML313:81N4HABXX:3:G1	81N4HABXX	3	G1	Ames
CML315	CML315:81FE7ABXX:6:B12	81FE7ABXX	6	B12	Ames
CML315(Krakowsky)	CML315(Krakowsky):D0D0BACXX:4:B11	D0D0BACXX	4	B11	Ames
CML316	CML316:81N4HABXX:2:C6	81N4HABXX	2	C6	Ames
CML317	CML317:81N4HABXX:3:E1	81N4HABXX	3	E1	Ames
CML318	CML318:81FE7ABXX:7:F8	81FE7ABXX	7	F8	Ames
CML319	CML319:81N4HABXX:3:C1	81N4HABXX	3	C1	Ames
CML319(Krakowsky)	CML319(Krakowsky):D0D0BACXX:4:F2	D0D0BACXX	4	F2	Ames
CML320	CML320:81FE7ABXX:6:E11	81FE7ABXX	6	E11	Ames
CML324	CML324:81N4HABXX:2:A8	81N4HABXX	2	A8	Ames
CML325	CML325:81FE7ABXX:3:G6	81FE7ABXX	3	G6	Ames
CML326	CML326:81FE7ABXX:7:D10	81FE7ABXX	7	D10	Ames
CML327	CML327:81N4HABXX:3:B1	81N4HABXX	3	B1	Ames
CML329	CML329:81N4HABXX:2:H11	81N4HABXX	2	H11	Ames
CML330	CML330:81N4HABXX:2:A9	81N4HABXX	2	A9	Ames
CML334	CML334:81N4HABXX:2:G8	81N4HABXX	2	G8	Ames
CML335	CML335:81N4HABXX:3:A7	81N4HABXX	3	A7	Ames
CML336	CML336:81N4HABXX:2:G5	81N4HABXX	2	G5	Ames
CML337	CML337:81FE7ABXX:6:A12	81FE7ABXX	6	A12	Ames
CML338	CML338:81FE7ABXX:3:A2	81FE7ABXX	3	A2	Ames
CML339	CML339:81FE7ABXX:6:F11	81FE7ABXX	6	F11	Ames
CML339(Krakowsky)	CML339(Krakowsky):D0D0BACXX:4:D10	D0D0BACXX	4	D10	Ames
CML340	CML340:81FE7ABXX:5:B1	81FE7ABXX	5	B1	Ames
CML342	CML342:81FE8ABXX:2:H10	81FE8ABXX	2	H10	Ames
CML342(Krakowsky)	CML342(Krakowsky):D0D0BACXX:4:H8	D0D0BACXX	4	H8	Ames
CML343	CML343:81FE7ABXX:2:A5	81FE7ABXX	2	A5	Ames
CML344	CML344:81N4HABXX:3:H6	81N4HABXX	3	H6	Ames
CML345	CML345:81FE7ABXX:7:G9	81FE7ABXX	7	G9	Ames
CML346	CML346:81N4HABXX:4:G1	81N4HABXX	4	G1	Ames
CML347	CML347:81N4HABXX:3:H11	81N4HABXX	3	H11	Ames
CML348	CML348:81FE7ABXX:7:H1	81FE7ABXX	7	H1	Ames
CML357	CML357:81FE8ABXX:3:H10	81FE8ABXX	3	H10	Ames
CML358	CML358:81FE7ABXX:2:C4	81FE7ABXX	2	C4	Ames
CML359	CML359:81N4HABXX:2:D9	81N4HABXX	2	D9	Ames
CML360	CML360:81FE7ABXX:7:E12	81FE7ABXX	7	E12	Ames
CML360(Krakowsky)	CML360(Krakowsky):D0D0BACXX:4:D5	D0D0BACXX	4	D5	Ames
CML361	CML361:81N4HABXX:4:E1	81N4HABXX	4	E1	Ames
CML362	CML362:81FE7ABXX:2:C11	81FE7ABXX	2	C11	Ames
CML362(Krakowsky)	CML362(Krakowsky):D0D0BACXX:4:F4	D0D0BACXX	4	F4	Ames
CML363	CML363:81N4HABXX:3:A3	81N4HABXX	3	A3	Ames
CML365	CML365:81N4HABXX:3:C7	81N4HABXX	3	C7	Ames
CML366	CML366:81FE7ABXX:6:F7	81FE7ABXX	6	F7	Ames
CML367	CML367:81FE7ABXX:7:B3	81FE7ABXX	7	B3	Ames
CML368	CML368:81FE7ABXX:7:E2	81FE7ABXX	7	E2	Ames
CML370	CML370:81N4HABXX:2:B9	81N4HABXX	2	B9	Ames
CML371	CML371:81FE7ABXX:7:A8	81FE7ABXX	7	A8	Ames
CML372	CML372:81FE7ABXX:7:C3	81FE7ABXX	7	C3	Ames
CML373	CML373:81FE8ABXX:3:G1	81FE8ABXX	3	G1	Ames
CML373(Krakowsky)	CML373(Krakowsky):D0D0BACXX:4:B6	D0D0BACXX	4	B6	Ames
CML374	CML374:81FE7ABXX:7:F7	81FE7ABXX	7	F7	Ames
CML375	CML375:81FE7ABXX:4:F2	81FE7ABXX	4	F2	Ames
CML376	CML376:81FE7ABXX:7:G1	81FE7ABXX	7	G1	Ames
CML377	CML377:81N4HABXX:2:E4	81N4HABXX	2	E4	Ames
CML378	CML378:81FE7ABXX:6:A11	81FE7ABXX	6	A11	Ames
CML379	CML379:81FE7ABXX:6:D8	81FE7ABXX	6	D8	Ames
CML380	CML380:81N4HABXX:3:E11	81N4HABXX	3	E11	Ames
CML380(Krakowsky)	CML380(Krakowsky):D0D0BACXX:4:G11	D0D0BACXX	4	G11	Ames
CML381	CML381:81FE7ABXX:7:E4	81FE7ABXX	7	E4	Ames
CML381(Krakowsky)	CML381(Krakowsky):D0D0BACXX:4:F12	D0D0BACXX	4	F12	Ames
CML383	CML383:81FE7ABXX:7:E3	81FE7ABXX	7	E3	Ames
CML384	CML384:81FE8ABXX:2:G4	81FE8ABXX	2	G4	Ames
CML386	CML386:81FE7ABXX:7:C4	81FE7ABXX	7	C4	Ames
CML386(Krakowsky)	CML386(Krakowsky):D0D0BACXX:4:E2	D0D0BACXX	4	E2	Ames
CML387	CML387:81FE7ABXX:7:F10	81FE7ABXX	7	F10	Ames
CML387(Krakowsky)	CML387(Krakowsky):D0D0BACXX:4:G12	D0D0BACXX	4	G12	Ames
CML388	CML388:81N4HABXX:3:F7	81N4HABXX	3	F7	Ames
CML389	CML389:81N4HABXX:3:B10	81N4HABXX	3	B10	Ames
CML390	CML390:81N4HABXX:2:E11	81N4HABXX	2	E11	Ames
CML391	CML391:81N4HABXX:2:H4	81N4HABXX	2	H4	Ames
CML392	CML392:81N4HABXX:4:H2	81N4HABXX	4	H2	Ames
CML394	CML394:81N4HABXX:3:C9	81N4HABXX	3	C9	Ames
CML395	CML395:81FE7ABXX:6:H10	81FE7ABXX	6	H10	Ames
CML416	CML416:81N4HABXX:2:H8	81N4HABXX	2	H8	Ames
CML416(Krakowsky)	CML416(Krakowsky):D0D0BACXX:4:D2	D0D0BACXX	4	D2	Ames
CML418	CML418:81FE7ABXX:7:G2	81FE7ABXX	7	G2	Ames
CML419	CML419:81FE7ABXX:7:F12	81FE7ABXX	7	F12	Ames
CML419(Krakowsky)	CML419(Krakowsky):D0D0BACXX:4:D9	D0D0BACXX	4	D9	Ames
CML420	CML420:81FE7ABXX:7:E10	81FE7ABXX	7	E10	Ames
CML421	CML421:81N4HABXX:2:G11	81N4HABXX	2	G11	Ames
CML422	CML422:81N4HABXX:2:A7	81N4HABXX	2	A7	Ames
CML422(Krakowsky)	CML422(Krakowsky):D0D0BACXX:3:H7	D0D0BACXX	3	H7	Ames
CML423	CML423:81N4HABXX:2:C7	81N4HABXX	2	C7	Ames
CML424	CML424:81N4HABXX:3:B7	81N4HABXX	3	B7	Ames
CML424(Krakowsky)	CML424(Krakowsky):D0D0BACXX:4:H11	D0D0BACXX	4	H11	Ames
CML425	CML425:81FE7ABXX:7:A9	81FE7ABXX	7	A9	Ames
CML426	CML426:81N4HABXX:2:A10	81N4HABXX	2	A10	Ames
CML427	CML427:81N4HABXX:3:E2	81N4HABXX	3	E2	Ames
CML427(Krakowsky)	CML427(Krakowsky):D0D0BACXX:4:D12	D0D0BACXX	4	D12	Ames
CML429	CML429:81FE7ABXX:7:D5	81FE7ABXX	7	D5	Ames
CML430	CML430:81N4HABXX:2:F7	81N4HABXX	2	F7	Ames
CML431	CML431:81N4HABXX:2:B7	81N4HABXX	2	B7	Ames
CML431(Krakowsky)	CML431(Krakowsky):D0D0BACXX:4:H1	D0D0BACXX	4	H1	Ames
CML433	CML433:81N4HABXX:3:F8	81N4HABXX	3	F8	Ames
CML434	CML434:81FE7ABXX:7:F4	81FE7ABXX	7	F4	Ames
CML436	CML436:81FE7ABXX:7:D6	81FE7ABXX	7	D6	Ames
CML438	CML438:81N4HABXX:3:G11	81N4HABXX	3	G11	Ames
CML440	CML440:81FE7ABXX:7:C10	81FE7ABXX	7	C10	Ames
CML441	CML441:81N4HABXX:2:A12	81N4HABXX	2	A12	Ames
CML448	CML448:81N4HABXX:2:C11	81N4HABXX	2	C11	Ames
CML449	CML449:81N4HABXX:3:H2	81N4HABXX	3	H2	Ames
CML450	CML450:81FE7ABXX:1:D2	81FE7ABXX	1	D2	Ames
CML451	CML451:81N4HABXX:3:C12	81N4HABXX	3	C12	Ames
CML454	CML454:81N4HABXX:2:D4	81N4HABXX	2	D4	Ames
CML456	CML456:81N4HABXX:3:A1	81N4HABXX	3	A1	Ames
CML456(Krakowsky)	CML456(Krakowsky):D0D0BACXX:3:D5	D0D0BACXX	3	D5	Ames
CML474	CML474:81FE7ABXX:2:D9	81FE7ABXX	2	D9	Ames
CML476	CML476:81FE7ABXX:7:A6	81FE7ABXX	7	A6	Ames
CML480	CML480:81FE8ABXX:2:H7	81FE8ABXX	2	H7	Ames
CML481	CML481:81N4HABXX:3:B2	81N4HABXX	3	B2	Ames
CML482	CML482:81FE7ABXX:1:D11	81FE7ABXX	1	D11	Ames
CML483	CML483:81FE7ABXX:7:F5	81FE7ABXX	7	F5	Ames
CML484	CML484:81N4HABXX:3:D6	81N4HABXX	3	D6	Ames
CML485	CML485:81N4HABXX:3:C10	81N4HABXX	3	C10	Ames
CML486	CML486:81FE7ABXX:6:E12	81FE7ABXX	6	E12	Ames
CML487	CML487:81N4HABXX:2:F3	81N4HABXX	2	F3	Ames
CML490	CML490:81FE7ABXX:6:F8	81FE7ABXX	6	F8	Ames
CML490(Krakowsky)	CML490(Krakowsky):D0D0BACXX:4:B11	D0D0BACXX	4	B11	Ames
CML491	CML491:81N4HABXX:3:B3	81N4HABXX	3	B3	Ames
CML492	CML492:81N4HABXX:4:E3	81N4HABXX	4	E3	Ames
CML492(Krakowsky)	CML492(Krakowsky):D0D0BACXX:4:C10	D0D0BACXX	4	C10	Ames
CML493	CML493:81N4HABXX:3:H9	81N4HABXX	3	H9	Ames
CML494	CML494:81N4HABXX:3:A12	81N4HABXX	3	A12	Ames
CML495	CML495:81FE7ABXX:6:B7	81FE7ABXX	6	B7	Ames
CML496	CML496:81FE7ABXX:6:E10	81FE7ABXX	6	E10	Ames
CML496(Krakowsky)	CML496(Krakowsky):D0D0BACXX:4:H10	D0D0BACXX	4	H10	Ames
CML498	CML498:81FE7ABXX:7:B12	81FE7ABXX	7	B12	Ames
CML498(Krakowsky)	CML498(Krakowsky):D0D0BACXX:4:A3	D0D0BACXX	4	A3	Ames
CML50	CML50:81FE7ABXX:1:D4	81FE7ABXX	1	D4	Ames
CML50(Warburton)	CML50(Warburton):D0D0BACXX:4:A11	D0D0BACXX	4	A11	Ames
CML500	CML500:81FE7ABXX:6:C8	81FE7ABXX	6	C8	Ames
CML503	CML503:81N4HABXX:2:A4	81N4HABXX	2	A4	Ames
CML503(Krakowsky)	CML503(Krakowsky):D0D0BACXX:4:G1	D0D0BACXX	4	G1	Ames
CML78	CML78:81FE7ABXX:6:B11	81FE7ABXX	6	B11	Ames
CML78(Krakowsky)	CML78(Krakowsky):D0D0BACXX:4:H7	D0D0BACXX	4	H7	Ames
CML79	CML79:81N4HABXX:2:B5	81N4HABXX	2	B5	Ames
CML98	CML98:81FE7ABXX:7:E8	81FE7ABXX	7	E8	Ames
CUB57c-2	CUB57c-2:81FE8ABXX:7:D2	81FE8ABXX	7	D2	Ames
CUB57c-2(Holland)	CUB57c-2(Holland):D0D0BACXX:3:C11	D0D0BACXX	3	C11	Ames
ECU_770b-2	ECU_770b-2:81N4HABXX:4:C2	81N4HABXX	4	C2	Ames
ECU_770b-2(Holland)	ECU_770b-2(Holland):D0D0BACXX:3:D2	D0D0BACXX	3	D2	Ames
Fe	Fe:81N4HABXX:1:D2	81N4HABXX	1	D2	Ames
GA220	GA220:81FE8ABXX:4:B9	81FE8ABXX	4	B9	Ames
GA220(Krakowsky)	GA220(Krakowsky):D0D0BACXX:3:F8	D0D0BACXX	3	F8	Ames
GA224	GA224:81N4HABXX:1:H2	81N4HABXX	1	H2	Ames
GE180	GE180:81FE8ABXX:4:B10	81FE8ABXX	4	B10	Ames
GE180(Krakowsky)	GE180(Krakowsky):D0D0BACXX:3:C2	D0D0BACXX	3	C2	Ames
GEMN-0070	GEMN-0070:D0D0BACXX:3:H7	D0D0BACXX	3	H7	Ames
GEMN-0071	GEMN-0071:D0D0BACXX:4:H1	D0D0BACXX	4	H1	Ames
GEMN-0076	GEMN-0076:D0D0BACXX:3:D1	D0D0BACXX	3	D1	Ames
GEMN-0077	GEMN-0077:D0D0BACXX:3:A9	D0D0BACXX	3	A9	Ames
GEMN-0081	GEMN-0081:D0D0BACXX:3:C3	D0D0BACXX	3	C3	Ames
GEMN-0082	GEMN-0082:D0D0BACXX:3:D4	D0D0BACXX	3	D4	Ames
GEMN-0083	GEMN-0083:D0D0BACXX:3:C4	D0D0BACXX	3	C4	Ames
GEMN-0087	GEMN-0087:D0D0BACXX:3:D11	D0D0BACXX	3	D11	Ames
GEMN-0089	GEMN-0089:D0D0BACXX:3:E12	D0D0BACXX	3	E12	Ames
GEMN-0090	GEMN-0090:D0D0BACXX:3:A5	D0D0BACXX	3	A5	Ames
GEMN-0094	GEMN-0094:D0D0BACXX:3:A1	D0D0BACXX	3	A1	Ames
GEMN-0095	GEMN-0095:D0D0BACXX:4:E2	D0D0BACXX	4	E2	Ames
GEMN-0096	GEMN-0096:D0D0BACXX:3:G9	D0D0BACXX	3	G9	Ames
GEMN-0099	GEMN-0099:D0D0BACXX:3:G7	D0D0BACXX	3	G7	Ames
GEMN-0103	GEMN-0103:D0D0BACXX:4:G4	D0D0BACXX	4	G4	Ames
GEMN-0104	GEMN-0104:D0D0BACXX:4:A5	D0D0BACXX	4	A5	Ames
GEMN-0105	GEMN-0105:D0D0BACXX:4:G1	D0D0BACXX	4	G1	Ames
GEMN-0106	GEMN-0106:D0D0BACXX:4:D4	D0D0BACXX	4	D4	Ames
GEMN-0107	GEMN-0107:D0D0BACXX:4:B9	D0D0BACXX	4	B9	Ames
GEMN-0108	GEMN-0108:D0D0BACXX:4:G7	D0D0BACXX	4	G7	Ames
GEMN-0109	GEMN-0109:D0D0BACXX:4:G9	D0D0BACXX	4	G9	Ames
GEMN-0119	GEMN-0119:D0D0BACXX:4:A10	D0D0BACXX	4	A10	Ames
GEMN-0120	GEMN-0120:D0D0BACXX:4:F11	D0D0BACXX	4	F11	Ames
GEMN-0121	GEMN-0121:D0D0BACXX:4:C1	D0D0BACXX	4	C1	Ames
GEMN-0122	GEMN-0122:D0D0BACXX:4:F1	D0D0BACXX	4	F1	Ames
GEMN-0123	GEMN-0123:D0D0BACXX:4:C3	D0D0BACXX	4	C3	Ames
GEMN-0124	GEMN-0124:D0D0BACXX:4:C5	D0D0BACXX	4	C5	Ames
GEMN-0127	GEMN-0127:D0D0BACXX:4:C4	D0D0BACXX	4	C4	Ames
GEMN-0128	GEMN-0128:D0D0BACXX:4:F8	D0D0BACXX	4	F8	Ames
GEMN-0129	GEMN-0129:D0D0BACXX:4:D5	D0D0BACXX	4	D5	Ames
GEMN-0130	GEMN-0130:D0D0BACXX:4:B12	D0D0BACXX	4	B12	Ames
GEMN-0131	GEMN-0131:D0D0BACXX:4:B4	D0D0BACXX	4	B4	Ames
GEMN-0132	GEMN-0132:D0D0BACXX:4:D11	D0D0BACXX	4	D11	Ames
GEMN-0133	GEMN-0133:D0D0BACXX:4:C5	D0D0BACXX	4	C5	Ames
GEMN-0134	GEMN-0134:D0D0BACXX:4:B8	D0D0BACXX	4	B8	Ames
GEMN-0135	GEMN-0135:D0D0BACXX:4:H4	D0D0BACXX	4	H4	Ames
GEMN-0136	GEMN-0136:D0D0BACXX:4:B11	D0D0BACXX	4	B11	Ames
GEMN-0151	GEMN-0151:D0D0BACXX:4:F3	D0D0BACXX	4	F3	Ames
GEMN-0152	GEMN-0152:D0D0BACXX:4:D5	D0D0BACXX	4	D5	Ames
GEMN-0153	GEMN-0153:D0D0BACXX:4:H3	D0D0BACXX	4	H3	Ames
GEMN-0164	GEMN-0164:D0D0BACXX:4:A6	D0D0BACXX	4	A6	Ames
GEMN-0165	GEMN-0165:D0D0BACXX:4:H5	D0D0BACXX	4	H5	Ames
GEMN-0166	GEMN-0166:D0D0BACXX:4:C9	D0D0BACXX	4	C9	Ames
GEMN-0167	GEMN-0167:D0D0BACXX:4:F9	D0D0BACXX	4	F9	Ames
GEMN-0168	GEMN-0168:D0D0BACXX:4:C7	D0D0BACXX	4	C7	Ames
GEMN-0169	GEMN-0169:D0D0BACXX:4:A12	D0D0BACXX	4	A12	Ames
GEMN-0170	GEMN-0170:D0D0BACXX:4:G3	D0D0BACXX	4	G3	Ames
GEMN-0171	GEMN-0171:D0D0BACXX:4:B6	D0D0BACXX	4	B6	Ames
GEMN-0172	GEMN-0172:D0D0BACXX:4:E6	D0D0BACXX	4	E6	Ames
GEMN-0173	GEMN-0173:D0D0BACXX:4:F7	D0D0BACXX	4	F7	Ames
GEMN-0186	GEMN-0186:D0D0BACXX:3:D12	D0D0BACXX	3	D12	Ames
GEMN-0187	GEMN-0187:D0D0BACXX:3:A3	D0D0BACXX	3	A3	Ames
GEMN-0190	GEMN-0190:D0D0BACXX:4:C1	D0D0BACXX	4	C1	Ames
GEMN-0191	GEMN-0191:D0D0BACXX:4:D1	D0D0BACXX	4	D1	Ames
GEMN-0192	GEMN-0192:D0D0BACXX:4:D3	D0D0BACXX	4	D3	Ames
GEMN-0193	GEMN-0193:D0D0BACXX:4:A4	D0D0BACXX	4	A4	Ames
GEMN-0204	GEMN-0204:D0D0BACXX:3:C6	D0D0BACXX	3	C6	Ames
GEMN-0205	GEMN-0205:D0D0BACXX:3:B4	D0D0BACXX	3	B4	Ames
GEMN-0207	GEMN-0207:D0D0BACXX:4:F6	D0D0BACXX	4	F6	Ames
GEMN-0208	GEMN-0208:D0D0BACXX:4:A7	D0D0BACXX	4	A7	Ames
GEMN-0209	GEMN-0209:D0D0BACXX:4:E3	D0D0BACXX	4	E3	Ames
GEMN-0210	GEMN-0210:D0D0BACXX:4:H12	D0D0BACXX	4	H12	Ames
GEMN-0211	GEMN-0211:D0D0BACXX:4:A8	D0D0BACXX	4	A8	Ames
GEMN-0212	GEMN-0212:D0D0BACXX:4:B5	D0D0BACXX	4	B5	Ames
GEMN-0213	GEMN-0213:D0D0BACXX:4:G6	D0D0BACXX	4	G6	Ames
GEMN-0214	GEMN-0214:D0D0BACXX:4:F4	D0D0BACXX	4	F4	Ames
GEMN-0216	GEMN-0216:D0D0BACXX:4:H8	D0D0BACXX	4	H8	Ames
GEMN-0217	GEMN-0217:D0D0BACXX:4:A3	D0D0BACXX	4	A3	Ames
GEMN-0221	GEMN-0221:D0D0BACXX:4:C4	D0D0BACXX	4	C4	Ames
GEMS-0068	GEMS-0068:D0D0BACXX:3:D7	D0D0BACXX	3	D7	Ames
GEMS-0069	GEMS-0069:D0D0BACXX:4:G3	D0D0BACXX	4	G3	Ames
GEMS-0072	GEMS-0072:D0D0BACXX:3:F1	D0D0BACXX	3	F1	Ames
GEMS-0073	GEMS-0073:D0D0BACXX:3:H10	D0D0BACXX	3	H10	Ames
GEMS-0074	GEMS-0074:D0D0BACXX:3:D8	D0D0BACXX	3	D8	Ames
GEMS-0075	GEMS-0075:D0D0BACXX:3:G12	D0D0BACXX	3	G12	Ames
GEMS-0078	GEMS-0078:D0D0BACXX:4:A3	D0D0BACXX	4	A3	Ames
GEMS-0079	GEMS-0079:D0D0BACXX:4:F1	D0D0BACXX	4	F1	Ames
GEMS-0080	GEMS-0080:D0D0BACXX:3:B8	D0D0BACXX	3	B8	Ames
GEMS-0084	GEMS-0084:D0D0BACXX:3:H4	D0D0BACXX	3	H4	Ames
GEMS-0085	GEMS-0085:D0D0BACXX:3:C1	D0D0BACXX	3	C1	Ames
GEMS-0086	GEMS-0086:D0D0BACXX:3:F5	D0D0BACXX	3	F5	Ames
GEMS-0101	GEMS-0101:D0D0BACXX:4:F5	D0D0BACXX	4	F5	Ames
GEMS-0102	GEMS-0102:D0D0BACXX:4:F12	D0D0BACXX	4	F12	Ames
GEMS-0125	GEMS-0125:D0D0BACXX:4:G8	D0D0BACXX	4	G8	Ames
GEMS-0185	GEMS-0185:D0D0BACXX:3:A7	D0D0BACXX	3	A7	Ames
GEMS-0188	GEMS-0188:D0D0BACXX:3:C2	D0D0BACXX	3	C2	Ames
GEMS-0189	GEMS-0189:D0D0BACXX:4:H3	D0D0BACXX	4	H3	Ames
GEMS-0199	GEMS-0199:D0D0BACXX:3:C7	D0D0BACXX	3	C7	Ames
GEMS-0200	GEMS-0200:D0D0BACXX:4:B4	D0D0BACXX	4	B4	Ames
GEMS-0201	GEMS-0201:D0D0BACXX:3:F8	D0D0BACXX	3	F8	Ames
GEMS-0202	GEMS-0202:D0D0BACXX:3:G4	D0D0BACXX	3	G4	Ames
GEMS-0203	GEMS-0203:D0D0BACXX:3:B2	D0D0BACXX	3	B2	Ames
GEMS-0206	GEMS-0206:D0D0BACXX:3:A8	D0D0BACXX	3	A8	Ames
GEMS-0215	GEMS-0215:D0D0BACXX:4:E12	D0D0BACXX	4	E12	Ames
GEMS-0218	GEMS-0218:D0D0BACXX:3:A12	D0D0BACXX	3	A12	Ames
GEMS-0219	GEMS-0219:D0D0BACXX:3:E8	D0D0BACXX	3	E8	Ames
GEMS-0220	GEMS-0220:D0D0BACXX:3:B9	D0D0BACXX	3	B9	Ames
GEMS-0222	GEMS-0222:D0D0BACXX:3:B10	D0D0BACXX	3	B10	Ames
GEMS-0223	GEMS-0223:D0D0BACXX:3:F10	D0D0BACXX	3	F10	Ames
GT154	GT154:81FE8ABXX:4:B11	81FE8ABXX	4	B11	Ames
GT169A	GT169A:81FE8ABXX:4:H9	81FE8ABXX	4	H9	Ames
GT169A(Krakowsky)	GT169A(Krakowsky):D0D0BACXX:4:H8	D0D0BACXX	4	H8	Ames
GT601	GT601:81N4HABXX:1:D3	81N4HABXX	1	D3	Ames
GT602	GT602:81FE8ABXX:4:F10	81FE8ABXX	4	F10	Ames
IL14H	IL14H:81FE7ABXX:1:F3	81FE7ABXX	1	F3	Ames
Ki11	Ki11:81FE7ABXX:6:G11	81FE7ABXX	6	G11	Ames
L690	L690:81N4HABXX:1:B3	81N4HABXX	1	B3	Ames
Mp04-97	Mp04-97:81N4HABXX:2:B3	81N4HABXX	2	B3	Ames
Mp07-121	Mp07-121:81FE7ABXX:7:G7	81FE7ABXX	7	G7	Ames
Mp07-153	Mp07-153:81FE7ABXX:6:C11	81FE7ABXX	6	C11	Ames
Mp07-158	Mp07-158:81FE8ABXX:4:C11	81FE8ABXX	4	C11	Ames
MP420	MP420:81N4HABXX:1:A2	81N4HABXX	1	A2	Ames
MP462	MP462:81FE8ABXX:4:C9	81FE8ABXX	4	C9	Ames
MP717	MP717:81N4HABXX:1:E2	81N4HABXX	1	E2	Ames
MP717(Krakowsky)	MP717(Krakowsky):D0D0BACXX:4:C2	D0D0BACXX	4	C2	Ames
MR01_(Araguito)_S6	MR01_(Araguito)_S6:81FE8ABXX:4:A11	81FE8ABXX	4	A11	Ames
MR02_(Assiniboine)	MR02_(Assiniboine):81N4HABXX:1:F1	81N4HABXX	1	F1	Ames
MR05_(Cateto)_S6	MR05_(Cateto)_S6:81N4HABXX:1:H1	81N4HABXX	1	H1	Ames
MR06	MR06:D0D0BACXX:4:D6	D0D0BACXX	4	D6	Ames
MR06_(Chapalote)_S6	MR06_(Chapalote)_S6:81FE8ABXX:4:A10	81FE8ABXX	4	A10	Ames
MR08_(Costeno)_S6	MR08_(Costeno)_S6:81N4HABXX:1:A3	81N4HABXX	1	A3	Ames
MR09_(Cravo_Riogranense)_S6	MR09_(Cravo_Riogranense)_S6:81FE8ABXX:4:F11	81FE8ABXX	4	F11	Ames
MR11_(Cuban_Flint)_S6	MR11_(Cuban_Flint)_S6:81FE8ABXX:4:E9	81FE8ABXX	4	E9	Ames
MR13(Hickory_King)(Holland)	MR13(Hickory_King)(Holland):D0D0BACXX:3:G10	D0D0BACXX	3	G10	Ames
MR13_(Hickory_King)	MR13_(Hickory_King):81FE8ABXX:4:G9	81FE8ABXX	4	G9	Ames
MR14_(Longfellow_Flint)	MR14_(Longfellow_Flint):81FENABXX:7:C1	81FENABXX	7	C1	Ames
MR15	MR15:D0D0BACXX:3:F1	D0D0BACXX	3	F1	Ames
MR15_(Palomero_de_Jalisco)_S6	MR15_(Palomero_de_Jalisco)_S6:81FE8ABXX:4:E11	81FE8ABXX	4	E11	Ames
MR19_(Santo_Domingo)	MR19_(Santo_Domingo):81N4HABXX:1:F3	81N4HABXX	1	F3	Ames
MR20_(Shoe_Peg)	MR20_(Shoe_Peg):81N4HABXX:1:G2	81N4HABXX	1	G2	Ames
MR20_(Shoe_Peg)_S7	MR20_(Shoe_Peg)_S7:81N4HABXX:1:B2	81N4HABXX	1	B2	Ames
MR22_(Tuxpeno)_S6	MR22_(Tuxpeno)_S6:81FE8ABXX:4:A9	81FE8ABXX	4	A9	Ames
MR23_(Zapalote_Chico)_S6	MR23_(Zapalote_Chico)_S6:81FE8ABXX:4:H10	81FE8ABXX	4	H10	Ames
MR25_(Poropo)_S5	MR25_(Poropo)_S5:81N4HABXX:1:E3	81N4HABXX	1	E3	Ames
MR26	MR26:D0D0BACXX:4:E6	D0D0BACXX	4	E6	Ames
MR26_(Pollo)_S5	MR26_(Pollo)_S5:81FE8ABXX:4:D10	81FE8ABXX	4	D10	Ames
NC44	NC44:81N4HABXX:1:D10	81N4HABXX	1	D10	Ames
NC87	NC87:81N4HABXX:1:A11	81N4HABXX	1	A11	Ames
NC89	NC89:81FE8ABXX:7:C9	81FE8ABXX	7	C9	Ames
NSL117226	NSL117226:81FE7ABXX:4:A4	81FE7ABXX	4	A4	Ames
NSL15405	NSL15405:81FE7ABXX:4:F8	81FE7ABXX	4	F8	Ames
NSL174429	NSL174429:81FE7ABXX:6:C10	81FE7ABXX	6	C10	Ames
NSL197104	NSL197104:81FE7ABXX:5:H9	81FE7ABXX	5	H9	Ames
NSL197105	NSL197105:81FENABXX:2:E1	81FENABXX	2	E1	Ames
NSL197106	NSL197106:81FE7ABXX:6:G1	81FE7ABXX	6	G1	Ames
NSL22628	NSL22628:81N4HABXX:1:E10	81N4HABXX	1	E10	Ames
NSL22629	NSL22629:81FE8ABXX:7:E9	81FE8ABXX	7	E9	Ames
NSL22630	NSL22630:81FENABXX:6:H1	81FENABXX	6	H1	Ames
NSL22631	NSL22631:D0D0BACXX:4:H5	D0D0BACXX	4	H5	Ames
NSL22632	NSL22632:81FENABXX:4:H11	81FENABXX	4	H11	Ames
NSL22632	NSL22632:D0D0BACXX:4:F8	D0D0BACXX	4	F8	Ames
NSL22633	NSL22633:81FE7ABXX:5:E2	81FE7ABXX	5	E2	Ames
NSL22634	NSL22634:81FE7ABXX:1:E5	81FE7ABXX	1	E5	Ames
NSL22635	NSL22635:81N4HABXX:1:H10	81N4HABXX	1	H10	Ames
NSL22893	NSL22893:81N4HABXX:1:A7	81N4HABXX	1	A7	Ames
NSL22893	NSL22893:81N4HABXX:1:E6	81N4HABXX	1	E6	Ames
NSL22893	NSL22893:D0D0BACXX:4:C5	D0D0BACXX	4	C5	Ames
NSL22893	NSL22893:D0D0BACXX:4:E5	D0D0BACXX	4	E5	Ames
NSL22894	NSL22894:81N4HABXX:1:A10	81N4HABXX	1	A10	Ames
NSL22894	NSL22894:81N4HABXX:2:C1	81N4HABXX	2	C1	Ames
NSL22983	NSL22983:81FENABXX:1:F9	81FENABXX	1	F9	Ames
NSL22984	NSL22984:81N4HABXX:6:C12	81N4HABXX	6	C12	Ames
NSL242483	NSL242483:81FE8ABXX:6:C7	81FE8ABXX	6	C7	Ames
NSL242484	NSL242484:81FENABXX:1:A3	81FENABXX	1	A3	Ames
NSL242484	NSL242484:D0D0BACXX:3:D6	D0D0BACXX	3	D6	Ames
NSL243016	NSL243016:81N4HABXX:6:E9	81N4HABXX	6	E9	Ames
NSL246125	NSL246125:D0D0BACXX:3:E2	D0D0BACXX	3	E2	Ames
NSL246151	NSL246151:D0D0BACXX:4:G12	D0D0BACXX	4	G12	Ames
NSL246154	NSL246154:D0D0BACXX:4:F6	D0D0BACXX	4	F6	Ames
NSL247287	NSL247287:D0D0BACXX:3:A12	D0D0BACXX	3	A12	Ames
NSL250298	NSL250298:D0D0BACXX:4:F12	D0D0BACXX	4	F12	Ames
NSL250299	NSL250299:D0D0BACXX:4:B1	D0D0BACXX	4	B1	Ames
NSL28965	NSL28965:81FE7ABXX:5:F2	81FE7ABXX	5	F2	Ames
NSL28966	NSL28966:81N4HABXX:6:F7	81N4HABXX	6	F7	Ames
NSL28967	NSL28967:81N4HABXX:5:H12	81N4HABXX	5	H12	Ames
NSL28968	NSL28968:81FENABXX:7:D1	81FENABXX	7	D1	Ames
NSL29282	NSL29282:81FE7ABXX:3:A8	81FE7ABXX	3	A8	Ames
NSL29284	NSL29284:81FE7ABXX:3:C8	81FE7ABXX	3	C8	Ames
NSL29285	NSL29285:81FENABXX:2:A4	81FENABXX	2	A4	Ames
NSL29285	NSL29285:D0D0BACXX:3:B5	D0D0BACXX	3	B5	Ames
NSL29286	NSL29286:81N4HABXX:7:G8	81N4HABXX	7	G8	Ames
NSL29287	NSL29287:81FE7ABXX:6:A3	81FE7ABXX	6	A3	Ames
NSL29289	NSL29289:81N4HABXX:6:F6	81N4HABXX	6	F6	Ames
NSL29303	NSL29303:81FE7ABXX:6:D3	81FE7ABXX	6	D3	Ames
NSL29304	NSL29304:81FE7ABXX:6:F4	81FE7ABXX	6	F4	Ames
NSL29304	NSL29304:D0D0BACXX:4:G3	D0D0BACXX	4	G3	Ames
NSL29305	NSL29305:81FE7ABXX:5:A10	81FE7ABXX	5	A10	Ames
NSL29314	NSL29314:81FENABXX:1:F12	81FENABXX	1	F12	Ames
NSL29316	NSL29316:81N4HABXX:6:D7	81N4HABXX	6	D7	Ames
NSL29317	NSL29317:81FE8ABXX:1:B3	81FE8ABXX	1	B3	Ames
NSL29319	NSL29319:81N4HABXX:6:A5	81N4HABXX	6	A5	Ames
NSL29898	NSL29898:81N4HABXX:1:G9	81N4HABXX	1	G9	Ames
NSL30038	NSL30038:81FE8ABXX:7:C11	81FE8ABXX	7	C11	Ames
NSL30038	NSL30038:81FE8ABXX:7:B4	81FE8ABXX	7	B4	Ames
NSL30046	NSL30046:81FENABXX:5:H2	81FENABXX	5	H2	Ames
NSL30053	NSL30053:81FE7ABXX:6:A6	81FE7ABXX	6	A6	Ames
NSL30053	NSL30053:81FE7ABXX:6:H3	81FE7ABXX	6	H3	Ames
NSL30053	NSL30053:D0D0BACXX:4:A4	D0D0BACXX	4	A4	Ames
NSL30053	NSL30053:D0D0BACXX:4:H3	D0D0BACXX	4	H3	Ames
NSL30054	NSL30054:81FENABXX:3:G1	81FENABXX	3	G1	Ames
NSL30055	NSL30055:81FE7ABXX:4:H7	81FE7ABXX	4	H7	Ames
NSL30056	NSL30056:81FE7ABXX:5:A4	81FE7ABXX	5	A4	Ames
NSL30058	NSL30058:81FENABXX:1:F10	81FENABXX	1	F10	Ames
NSL30059	NSL30059:81N4HABXX:6:D6	81N4HABXX	6	D6	Ames
NSL30060	NSL30060:81FE7ABXX:3:F12	81FE7ABXX	3	F12	Ames
NSL30062	NSL30062:81FE8ABXX:6:G10	81FE8ABXX	6	G10	Ames
NSL30063	NSL30063:81FENABXX:3:B1	81FENABXX	3	B1	Ames
NSL30064	NSL30064:81FE7ABXX:4:C7	81FE7ABXX	4	C7	Ames
NSL30065	NSL30065:81FE7ABXX:3:B8	81FE7ABXX	3	B8	Ames
NSL30066	NSL30066:81FE8ABXX:5:G3	81FE8ABXX	5	G3	Ames
NSL30067	NSL30067:81FE7ABXX:5:A1	81FE7ABXX	5	A1	Ames
NSL30068	NSL30068:D0D0BACXX:3:F7	D0D0BACXX	3	F7	Ames
NSL30070	NSL30070:81FENABXX:3:G5	81FENABXX	3	G5	Ames
NSL30071	NSL30071:81N4HABXX:7:E3	81N4HABXX	7	E3	Ames
NSL30072	NSL30072:81N4HABXX:3:H8	81N4HABXX	3	H8	Ames
NSL30073	NSL30073:81FE7ABXX:4:B6	81FE7ABXX	4	B6	Ames
NSL30074	NSL30074:81FE8ABXX:5:F2	81FE8ABXX	5	F2	Ames
NSL30835	NSL30835:81FENABXX:2:D11	81FENABXX	2	D11	Ames
NSL30835	NSL30835:D0D0BACXX:3:A12	D0D0BACXX	3	A12	Ames
NSL30861	NSL30861:81FE7ABXX:2:E8	81FE7ABXX	2	E8	Ames
NSL30862	NSL30862:81FE7ABXX:2:B3	81FE7ABXX	2	B3	Ames
NSL30863	NSL30863:81FE7ABXX:1:D1	81FE7ABXX	1	D1	Ames
NSL30863	NSL30863:D0D0BACXX:3:C10	D0D0BACXX	3	C10	Ames
NSL30864	NSL30864:81FENABXX:2:D7	81FENABXX	2	D7	Ames
NSL30865	NSL30865:81FENABXX:2:G7	81FENABXX	2	G7	Ames
NSL30865	NSL30865:D0D0BACXX:3:G11	D0D0BACXX	3	G11	Ames
NSL30866	NSL30866:81FE7ABXX:6:B1	81FE7ABXX	6	B1	Ames
NSL30867	NSL30867:81FE8ABXX:1:H1	81FE8ABXX	1	H1	Ames
NSL30867	NSL30867:81FE8ABXX:6:E5	81FE8ABXX	6	E5	Ames
NSL30868	NSL30868:81FE8ABXX:4:E5	81FE8ABXX	4	E5	Ames
NSL30869	NSL30869:81FE7ABXX:3:E8	81FE7ABXX	3	E8	Ames
NSL30871	NSL30871:81FENABXX:1:F5	81FENABXX	1	F5	Ames
NSL30872	NSL30872:81FENABXX:1:F11	81FENABXX	1	F11	Ames
NSL30872	NSL30872:D0D0BACXX:3:E2	D0D0BACXX	3	E2	Ames
NSL30873	NSL30873:81FENABXX:2:H4	81FENABXX	2	H4	Ames
NSL30873	NSL30873:D0D0BACXX:3:A11	D0D0BACXX	3	A11	Ames
NSL30874	NSL30874:81FENABXX:1:H1	81FENABXX	1	H1	Ames
NSL30875	NSL30875:81FE7ABXX:5:D1	81FE7ABXX	5	D1	Ames
NSL30876	NSL30876:81FENABXX:1:D11	81FENABXX	1	D11	Ames
NSL30877	NSL30877:81FE7ABXX:5:H5	81FE7ABXX	5	H5	Ames
NSL30878	NSL30878:81FE7ABXX:4:F4	81FE7ABXX	4	F4	Ames
NSL30879	NSL30879:81FENABXX:1:G1	81FENABXX	1	G1	Ames
NSL30880	NSL30880:81FE8ABXX:5:G8	81FE8ABXX	5	G8	Ames
NSL30883	NSL30883:81FENABXX:2:B4	81FENABXX	2	B4	Ames
NSL30884	NSL30884:81FENABXX:1:E1	81FENABXX	1	E1	Ames
NSL30885	NSL30885:81N4HABXX:7:C4	81N4HABXX	7	C4	Ames
NSL30888	NSL30888:81FE7ABXX:5:G10	81FE7ABXX	5	G10	Ames
NSL30889	NSL30889:81N4HABXX:7:A10	81N4HABXX	7	A10	Ames
NSL30890	NSL30890:81N4HABXX:7:D1	81N4HABXX	7	D1	Ames
NSL30891	NSL30891:81FENABXX:1:A10	81FENABXX	1	A10	Ames
NSL30894	NSL30894:81FE7ABXX:4:G11	81FE7ABXX	4	G11	Ames
NSL30894	NSL30894:81FE7ABXX:5:F6	81FE7ABXX	5	F6	Ames
NSL30895	NSL30895:81FENABXX:1:A5	81FENABXX	1	A5	Ames
NSL30896	NSL30896:81FENABXX:1:E2	81FENABXX	1	E2	Ames
NSL30898	NSL30898:81FE7ABXX:4:A9	81FE7ABXX	4	A9	Ames
NSL30901	NSL30901:81FENABXX:2:G5	81FENABXX	2	G5	Ames
NSL30902	NSL30902:81FE7ABXX:3:A11	81FE7ABXX	3	A11	Ames
NSL30903	NSL30903:81FENABXX:2:A6	81FENABXX	2	A6	Ames
NSL30904	NSL30904:81FE7ABXX:2:E12	81FE7ABXX	2	E12	Ames
NSL30904	NSL30904:81FENABXX:7:A1	81FENABXX	7	A1	Ames
NSL30905	NSL30905:81FE7ABXX:4:C4	81FE7ABXX	4	C4	Ames
NSL30906	NSL30906:81FE7ABXX:3:F8	81FE7ABXX	3	F8	Ames
NSL30907	NSL30907:81FENABXX:2:H7	81FENABXX	2	H7	Ames
NSL30908	NSL30908:81N4HABXX:7:D9	81N4HABXX	7	D9	Ames
NSL30909	NSL30909:81FENABXX:2:A1	81FENABXX	2	A1	Ames
NSL30910	NSL30910:81FE7ABXX:5:H12	81FE7ABXX	5	H12	Ames
NSL30911	NSL30911:81FENABXX:1:B3	81FENABXX	1	B3	Ames
NSL30912	NSL30912:81FE7ABXX:5:E4	81FE7ABXX	5	E4	Ames
NSL30913	NSL30913:81FE7ABXX:5:C1	81FE7ABXX	5	C1	Ames
NSL32718	NSL32718:81FE8ABXX:4:H2	81FE8ABXX	4	H2	Ames
NSL32719	NSL32719:D0D0BACXX:3:A3	D0D0BACXX	3	A3	Ames
NSL32720	NSL32720:D0D0BACXX:3:D1	D0D0BACXX	3	D1	Ames
NSL32721	NSL32721:D0D0BACXX:3:H2	D0D0BACXX	3	H2	Ames
NSL32722	NSL32722:81FENABXX:7:H12	81FENABXX	7	H12	Ames
NSL32723	NSL32723:81FE8ABXX:3:H11	81FE8ABXX	3	H11	Ames
NSL32725	NSL32725:D0D0BACXX:3:G2	D0D0BACXX	3	G2	Ames
NSL32726	NSL32726:81FE8ABXX:3:G12	81FE8ABXX	3	G12	Ames
NSL32727	NSL32727:81FENABXX:6:F8	81FENABXX	6	F8	Ames
NSL32728	NSL32728:81FE8ABXX:4:D6	81FE8ABXX	4	D6	Ames
NSL32729	NSL32729:81FE8ABXX:4:D7	81FE8ABXX	4	D7	Ames
NSL32730	NSL32730:81FE8ABXX:4:A2	81FE8ABXX	4	A2	Ames
NSL32731	NSL32731:81FENABXX:6:B11	81FENABXX	6	B11	Ames
NSL32732	NSL32732:81FENABXX:6:F4	81FENABXX	6	F4	Ames
NSL32733	NSL32733:81FENABXX:7:E3	81FENABXX	7	E3	Ames
NSL32734	NSL32734:81FE8ABXX:3:D8	81FE8ABXX	3	D8	Ames
NSL32735	NSL32735:81FENABXX:6:D5	81FENABXX	6	D5	Ames
NSL32736	NSL32736:81FENABXX:6:A4	81FENABXX	6	A4	Ames
NSL32738	NSL32738:81FE8ABXX:4:B8	81FE8ABXX	4	B8	Ames
NSL32739	NSL32739:81FENABXX:6:G3	81FENABXX	6	G3	Ames
NSL34374	NSL34374:81FENABXX:7:G7	81FENABXX	7	G7	Ames
NSL42804	NSL42804:81N4HABXX:7:G11	81N4HABXX	7	G11	Ames
NSL42805	NSL42805:D0D0BACXX:3:E11	D0D0BACXX	3	E11	Ames
NSL42806	NSL42806:81N4HABXX:7:B11	81N4HABXX	7	B11	Ames
NSL42807	NSL42807:81FENABXX:1:C1	81FENABXX	1	C1	Ames
NSL42808	NSL42808:81FE7ABXX:3:H8	81FE7ABXX	3	H8	Ames
NSL42872	NSL42872:81FE8ABXX:7:G11	81FE8ABXX	7	G11	Ames
NSL42873	NSL42873:81FE8ABXX:1:E8	81FE8ABXX	1	E8	Ames
NSL42873	NSL42873:D0D0BACXX:3:G6	D0D0BACXX	3	G6	Ames
NSL42874	NSL42874:81FE8ABXX:1:A7	81FE8ABXX	1	A7	Ames
NSL42875	NSL42875:81N4HABXX:6:A7	81N4HABXX	6	A7	Ames
NSL42877	NSL42877:81FE8ABXX:5:B7	81FE8ABXX	5	B7	Ames
NSL42878	NSL42878:81FE8ABXX:6:F7	81FE8ABXX	6	F7	Ames
NSL43597	NSL43597:81FE7ABXX:7:A3	81FE7ABXX	7	A3	Ames
NSL437871	NSL437871:81FENABXX:5:A1	81FENABXX	5	A1	Ames
NSL437877	NSL437877:81FENABXX:3:G12	81FENABXX	3	G12	Ames
NSL437878	NSL437878:81FE7ABXX:1:C2	81FE7ABXX	1	C2	Ames
NSL437879	NSL437879:81FENABXX:4:G8	81FENABXX	4	G8	Ames
NSL437882	NSL437882:81FENABXX:5:H9	81FENABXX	5	H9	Ames
NSL437884	NSL437884:D0D0BACXX:4:A1	D0D0BACXX	4	A1	Ames
NSL437890	NSL437890:81FE7ABXX:3:C5	81FE7ABXX	3	C5	Ames
NSL437891	NSL437891:81FE7ABXX:3:G2	81FE7ABXX	3	G2	Ames
NSL437893	NSL437893:81FENABXX:5:H11	81FENABXX	5	H11	Ames
NSL437895	NSL437895:81FENABXX:5:F3	81FENABXX	5	F3	Ames
NSL437896	NSL437896:81FE7ABXX:1:F6	81FE7ABXX	1	F6	Ames
NSL437897	NSL437897:81FE7ABXX:2:F8	81FE7ABXX	2	F8	Ames
NSL437899	NSL437899:81N4HABXX:1:C12	81N4HABXX	1	C12	Ames
NSL437903	NSL437903:81FE7ABXX:5:F5	81FE7ABXX	5	F5	Ames
NSL437905	NSL437905:81FENABXX:7:F2	81FENABXX	7	F2	Ames
NSL437907	NSL437907:81FENABXX:5:A8	81FENABXX	5	A8	Ames
NSL437908	NSL437908:81FENABXX:6:C1	81FENABXX	6	C1	Ames
NSL437909	NSL437909:81FE7ABXX:1:C8	81FE7ABXX	1	C8	Ames
NSL437910	NSL437910:81FENABXX:4:G1	81FENABXX	4	G1	Ames
NSL437913	NSL437913:81FENABXX:5:G8	81FENABXX	5	G8	Ames
NSL437914	NSL437914:81FE7ABXX:1:A2	81FE7ABXX	1	A2	Ames
NSL437915	NSL437915:81FENABXX:5:A2	81FENABXX	5	A2	Ames
NSL437920	NSL437920:81FE7ABXX:1:F10	81FE7ABXX	1	F10	Ames
NSL437923	NSL437923:81FE7ABXX:2:H5	81FE7ABXX	2	H5	Ames
NSL437925	NSL437925:81FENABXX:5:H4	81FENABXX	5	H4	Ames
NSL437928	NSL437928:81FENABXX:6:F1	81FENABXX	6	F1	Ames
NSL437929	NSL437929:81FE7ABXX:1:G8	81FE7ABXX	1	G8	Ames
NSL437930	NSL437930:81FE7ABXX:2:E6	81FE7ABXX	2	E6	Ames
NSL437931	NSL437931:81FENABXX:5:D6	81FENABXX	5	D6	Ames
NSL437932	NSL437932:81FE7ABXX:2:H7	81FE7ABXX	2	H7	Ames
NSL437933	NSL437933:81FENABXX:4:B6	81FENABXX	4	B6	Ames
NSL437934	NSL437934:81FENABXX:5:H8	81FENABXX	5	H8	Ames
NSL437935	NSL437935:81FE7ABXX:1:H11	81FE7ABXX	1	H11	Ames
NSL437936	NSL437936:81FENABXX:6:A2	81FENABXX	6	A2	Ames
NSL437937	NSL437937:81FENABXX:5:B2	81FENABXX	5	B2	Ames
NSL437939	NSL437939:81FE7ABXX:2:H3	81FE7ABXX	2	H3	Ames
NSL437940	NSL437940:81FE7ABXX:3:A3	81FE7ABXX	3	A3	Ames
NSL437943	NSL437943:81FE7ABXX:2:F11	81FE7ABXX	2	F11	Ames
NSL437945	NSL437945:81FE7ABXX:2:F4	81FE7ABXX	2	F4	Ames
NSL437946	NSL437946:81FENABXX:5:G9	81FENABXX	5	G9	Ames
NSL437947	NSL437947:81FE7ABXX:1:A5	81FE7ABXX	1	A5	Ames
NSL437948	NSL437948:81FE7ABXX:2:B9	81FE7ABXX	2	B9	Ames
NSL437950	NSL437950:81FENABXX:5:E4	81FENABXX	5	E4	Ames
NSL437952	NSL437952:81FENABXX:4:G7	81FENABXX	4	G7	Ames
NSL437956	NSL437956:81FE7ABXX:2:A8	81FE7ABXX	2	A8	Ames
NSL437959	NSL437959:81FENABXX:5:H10	81FENABXX	5	H10	Ames
NSL437960	NSL437960:81FENABXX:3:F11	81FENABXX	3	F11	Ames
NSL437962	NSL437962:81FE7ABXX:1:B8	81FE7ABXX	1	B8	Ames
NSL437964	NSL437964:81FE7ABXX:3:E4	81FE7ABXX	3	E4	Ames
NSL437966	NSL437966:81FENABXX:4:F11	81FENABXX	4	F11	Ames
NSL437967	NSL437967:81FENABXX:5:B4	81FENABXX	5	B4	Ames
NSL437968	NSL437968:81FE7ABXX:1:B9	81FE7ABXX	1	B9	Ames
NSL437971	NSL437971:81FENABXX:4:C5	81FENABXX	4	C5	Ames
NSL437972	NSL437972:81FE7ABXX:3:G1	81FE7ABXX	3	G1	Ames
NSL437973	NSL437973:81FE7ABXX:3:H2	81FE7ABXX	3	H2	Ames
NSL437976	NSL437976:81FE7ABXX:2:E5	81FE7ABXX	2	E5	Ames
NSL437979	NSL437979:81FENABXX:6:C3	81FENABXX	6	C3	Ames
NSL437980	NSL437980:81FE7ABXX:3:B1	81FE7ABXX	3	B1	Ames
NSL437981	NSL437981:81FENABXX:4:F9	81FENABXX	4	F9	Ames
NSL437982	NSL437982:81FENABXX:4:D3	81FENABXX	4	D3	Ames
NSL437983	NSL437983:81FENABXX:5:C3	81FENABXX	5	C3	Ames
NSL437987	NSL437987:81FENABXX:5:G4	81FENABXX	5	G4	Ames
NSL437988	NSL437988:81FE7ABXX:1:E9	81FE7ABXX	1	E9	Ames
NSL437989	NSL437989:81FENABXX:5:C10	81FENABXX	5	C10	Ames
NSL437990	NSL437990:81FENABXX:5:F12	81FENABXX	5	F12	Ames
NSL437992	NSL437992:81FENABXX:6:D2	81FENABXX	6	D2	Ames
NSL437993	NSL437993:81FENABXX:4:D10	81FENABXX	4	D10	Ames
NSL437994	NSL437994:81FENABXX:3:G10	81FENABXX	3	G10	Ames
NSL437995	NSL437995:81FENABXX:4:B11	81FENABXX	4	B11	Ames
NSL437996	NSL437996:81FENABXX:4:D1	81FENABXX	4	D1	Ames
NSL437998	NSL437998:81FENABXX:4:F4	81FENABXX	4	F4	Ames
NSL438002	NSL438002:81FENABXX:4:F8	81FENABXX	4	F8	Ames
NSL438005	NSL438005:81FE7ABXX:1:A8	81FE7ABXX	1	A8	Ames
NSL438007	NSL438007:81FE7ABXX:1:G3	81FE7ABXX	1	G3	Ames
NSL438008	NSL438008:81FE7ABXX:1:H9	81FE7ABXX	1	H9	Ames
NSL438009	NSL438009:81FE7ABXX:1:G9	81FE7ABXX	1	G9	Ames
NSL438010	NSL438010:81FE7ABXX:3:A5	81FE7ABXX	3	A5	Ames
NSL438013	NSL438013:81FE7ABXX:1:G11	81FE7ABXX	1	G11	Ames
NSL438019	NSL438019:81FENABXX:3:B10	81FENABXX	3	B10	Ames
NSL438021	NSL438021:81FE7ABXX:2:F7	81FE7ABXX	2	F7	Ames
NSL438022	NSL438022:81FE7ABXX:2:E9	81FE7ABXX	2	E9	Ames
NSL438023	NSL438023:81FENABXX:3:E12	81FENABXX	3	E12	Ames
NSL438029	NSL438029:81FE7ABXX:1:C1	81FE7ABXX	1	C1	Ames
NSL438030	NSL438030:81FE7ABXX:1:D9	81FE7ABXX	1	D9	Ames
NSL438031	NSL438031:81FE7ABXX:3:F1	81FE7ABXX	3	F1	Ames
NSL438032	NSL438032:81FENABXX:4:B5	81FENABXX	4	B5	Ames
NSL438033	NSL438033:81FENABXX:5:E11	81FENABXX	5	E11	Ames
NSL438034	NSL438034:81FENABXX:4:A4	81FENABXX	4	A4	Ames
NSL438036	NSL438036:81FE7ABXX:1:H5	81FE7ABXX	1	H5	Ames
NSL438037	NSL438037:81FE7ABXX:2:E3	81FE7ABXX	2	E3	Ames
NSL438038	NSL438038:81FE7ABXX:2:A10	81FE7ABXX	2	A10	Ames
NSL438039	NSL438039:81FENABXX:5:F6	81FENABXX	5	F6	Ames
NSL438040	NSL438040:81FENABXX:4:A3	81FENABXX	4	A3	Ames
NSL438041	NSL438041:81FE7ABXX:2:G2	81FE7ABXX	2	G2	Ames
NSL438042	NSL438042:81FE7ABXX:2:A12	81FE7ABXX	2	A12	Ames
NSL438043	NSL438043:81FE7ABXX:3:A6	81FE7ABXX	3	A6	Ames
NSL52605	NSL52605:D0D0BACXX:3:A10	D0D0BACXX	3	A10	Ames
NSL53081	NSL53081:D0D0BACXX:4:G5	D0D0BACXX	4	G5	Ames
NSL53082	NSL53082:D0D0BACXX:4:C2	D0D0BACXX	4	C2	Ames
NSL53083	NSL53083:81N4HABXX:2:D6	81N4HABXX	2	D6	Ames
NSL53083	NSL53083:81N4HABXX:3:C8	81N4HABXX	3	C8	Ames
NSL53084	NSL53084:D0D0BACXX:4:C1	D0D0BACXX	4	C1	Ames
NSL53086	NSL53086:D0D0BACXX:4:A9	D0D0BACXX	4	A9	Ames
NSL53087	NSL53087:D0D0BACXX:4:A7	D0D0BACXX	4	A7	Ames
NSL53089	NSL53089:D0D0BACXX:4:G7	D0D0BACXX	4	G7	Ames
NSL53091	NSL53091:D0D0BACXX:4:A2	D0D0BACXX	4	A2	Ames
NSL53092	NSL53092:D0D0BACXX:4:C9	D0D0BACXX	4	C9	Ames
NSL53093	NSL53093:D0D0BACXX:4:C6	D0D0BACXX	4	C6	Ames
NSL53094	NSL53094:81N4HABXX:3:H7	81N4HABXX	3	H7	Ames
NSL53095	NSL53095:D0D0BACXX:4:E6	D0D0BACXX	4	E6	Ames
NSL53096	NSL53096:D0D0BACXX:4:F5	D0D0BACXX	4	F5	Ames
NSL53096	NSL53096:D0D0BACXX:4:F4	D0D0BACXX	4	F4	Ames
NSL53098	NSL53098:D0D0BACXX:4:D10	D0D0BACXX	4	D10	Ames
NSL54069	NSL54069:D0D0BACXX:4:C8	D0D0BACXX	4	C8	Ames
NSL65862	NSL65862:D0D0BACXX:3:F4	D0D0BACXX	3	F4	Ames
NSL65863	NSL65863:81FENABXX:1:A2	81FENABXX	1	A2	Ames
NSL65864	NSL65864:81FENABXX:6:B3	81FENABXX	6	B3	Ames
NSL65865	NSL65865:81FE8ABXX:7:F1	81FE8ABXX	7	F1	Ames
NSL65865	NSL65865:81N4HABXX:1:B9	81N4HABXX	1	B9	Ames
NSL65866	NSL65866:81FE7ABXX:5:H4	81FE7ABXX	5	H4	Ames
NSL65866	NSL65866:D0D0BACXX:3:E12	D0D0BACXX	3	E12	Ames
NSL65868	NSL65868:81FENABXX:2:C3	81FENABXX	2	C3	Ames
NSL65869	NSL65869:D0D0BACXX:3:F7	D0D0BACXX	3	F7	Ames
NSL65871	NSL65871:81FE7ABXX:4:C2	81FE7ABXX	4	C2	Ames
NSL65872	NSL65872:81FENABXX:5:D5	81FENABXX	5	D5	Ames
NSL65873	NSL65873:81FE8ABXX:7:F3	81FE8ABXX	7	F3	Ames
NSL65874	NSL65874:81N4HABXX:6:H7	81N4HABXX	6	H7	Ames
NSL67786	NSL67786:81FENABXX:5:A5	81FENABXX	5	A5	Ames
NSL67788	NSL67788:81FENABXX:4:H4	81FENABXX	4	H4	Ames
NSL67789	NSL67789:81FENABXX:3:B12	81FENABXX	3	B12	Ames
NSL67790	NSL67790:81FENABXX:5:H5	81FENABXX	5	H5	Ames
NSL67792	NSL67792:81FE7ABXX:3:D5	81FE7ABXX	3	D5	Ames
NSL67793	NSL67793:81FE7ABXX:2:H1	81FE7ABXX	2	H1	Ames
NSL67796	NSL67796:81FENABXX:5:F2	81FENABXX	5	F2	Ames
NSL67797	NSL67797:81FE7ABXX:3:F3	81FE7ABXX	3	F3	Ames
NSL67798	NSL67798:81FE7ABXX:1:C6	81FE7ABXX	1	C6	Ames
NSL67799	NSL67799:81FE7ABXX:2:A3	81FE7ABXX	2	A3	Ames
NSL68211	NSL68211:81N4HABXX:6:H1	81N4HABXX	6	H1	Ames
NSL68211	NSL68211:D0D0BACXX:3:D10	D0D0BACXX	3	D10	Ames
NSL68241	NSL68241:D0D0BACXX:4:F2	D0D0BACXX	4	F2	Ames
NSL68242	NSL68242:D0D0BACXX:4:G6	D0D0BACXX	4	G6	Ames
NSL68243	NSL68243:D0D0BACXX:4:A11	D0D0BACXX	4	A11	Ames
NSL68244	NSL68244:D0D0BACXX:4:B3	D0D0BACXX	4	B3	Ames
NSL68245	NSL68245:D0D0BACXX:4:B5	D0D0BACXX	4	B5	Ames
NSL68245	NSL68245:D0D0BACXX:4:C6	D0D0BACXX	4	C6	Ames
NSL68248	NSL68248:D0D0BACXX:4:F9	D0D0BACXX	4	F9	Ames
NSL68249	NSL68249:D0D0BACXX:4:G3	D0D0BACXX	4	G3	Ames
NSL68252	NSL68252:81FE7ABXX:5:D9	81FE7ABXX	5	D9	Ames
NSL75970	NSL75970:81FE7ABXX:5:H2	81FE7ABXX	5	H2	Ames
NSL75971	NSL75971:81FE7ABXX:6:D4	81FE7ABXX	6	D4	Ames
NSL75976	NSL75976:81FENABXX:4:H1	81FENABXX	4	H1	Ames
NSL75976	NSL75976:D0D0BACXX:3:E9	D0D0BACXX	3	E9	Ames
NSL75977	NSL75977:81FENABXX:2:H6	81FENABXX	2	H6	Ames
NSL75979	NSL75979:81FENABXX:2:H1	81FENABXX	2	H1	Ames
NSL75980	NSL75980:81FE7ABXX:6:A5	81FE7ABXX	6	A5	Ames
NSL81595	NSL81595:81FE8ABXX:6:G2	81FE8ABXX	6	G2	Ames
NSL81595	NSL81595:D0D0BACXX:3:B2	D0D0BACXX	3	B2	Ames
NSL81596	NSL81596:81FENABXX:3:H6	81FENABXX	3	H6	Ames
NSL81597	NSL81597:81FE8ABXX:6:E11	81FE8ABXX	6	E11	Ames
NSL81598	NSL81598:81FENABXX:2:F12	81FENABXX	2	F12	Ames
NSL81599	NSL81599:81FENABXX:7:H6	81FENABXX	7	H6	Ames
NSL81600	NSL81600:81FENABXX:3:A4	81FENABXX	3	A4	Ames
NSL81600	NSL81600:D0D0BACXX:3:H3	D0D0BACXX	3	H3	Ames
NSL8579	NSL8579:81FE7ABXX:6:C7	81FE7ABXX	6	C7	Ames
NSL8581	NSL8581:81FE7ABXX:3:H3	81FE7ABXX	3	H3	Ames
NSL8582	NSL8582:D0D0BACXX:3:D8	D0D0BACXX	3	D8	Ames
NSL8583	NSL8583:81FENABXX:2:H8	81FENABXX	2	H8	Ames
NSL8585	NSL8585:81FENABXX:2:E10	81FENABXX	2	E10	Ames
NSL91618	NSL91618:D0D0BACXX:3:H8	D0D0BACXX	3	H8	Ames
P39	P39:81FE8ABXX:4:E2	81FE8ABXX	4	E2	Ames
PI186182	PI186182:81FE8ABXX:7:G10	81FE8ABXX	7	G10	Ames
PI186183	PI186183:81N4HABXX:1:C1	81N4HABXX	1	C1	Ames
PI186184	PI186184:81N4HABXX:3:D7	81N4HABXX	3	D7	Ames
PI186185	PI186185:81N4HABXX:7:H7	81N4HABXX	7	H7	Ames
PI186187	PI186187:81FENABXX:1:D8	81FENABXX	1	D8	Ames
PI186188	PI186188:81FENABXX:4:D9	81FENABXX	4	D9	Ames
PI186190	PI186190:81FE8ABXX:6:E1	81FE8ABXX	6	E1	Ames
PI186191	PI186191:D0D0BACXX:4:E5	D0D0BACXX	4	E5	Ames
PI186192	PI186192:81FENABXX:2:C1	81FENABXX	2	C1	Ames
PI186193	PI186193:81N4HABXX:1:A6	81N4HABXX	1	A6	Ames
PI186195	PI186195:81N4HABXX:3:E4	81N4HABXX	3	E4	Ames
PI186196	PI186196:81FENABXX:1:D4	81FENABXX	1	D4	Ames
PI186197	PI186197:81N4HABXX:2:B12	81N4HABXX	2	B12	Ames
PI186198	PI186198:81N4HABXX:2:B10	81N4HABXX	2	B10	Ames
PI186199	PI186199:81FENABXX:2:F2	81FENABXX	2	F2	Ames
PI186215	PI186215:81FE7ABXX:4:A12	81FE7ABXX	4	A12	Ames
PI186215	PI186215:D0D0BACXX:3:B1	D0D0BACXX	3	B1	Ames
PI186216	PI186216:81FE8ABXX:7:F2	81FE8ABXX	7	F2	Ames
PI186217	PI186217:81N4HABXX:7:F3	81N4HABXX	7	F3	Ames
PI186218	PI186218:81FENABXX:1:C5	81FENABXX	1	C5	Ames
PI186219	PI186219:81FE8ABXX:7:B11	81FE8ABXX	7	B11	Ames
PI186220	PI186220:81FENABXX:5:B10	81FENABXX	5	B10	Ames
PI186221	PI186221:81FE7ABXX:4:H6	81FE7ABXX	4	H6	Ames
PI186223	PI186223:81N4HABXX:2:E10	81N4HABXX	2	E10	Ames
PI186224	PI186224:81FE7ABXX:5:B9	81FE7ABXX	5	B9	Ames
PI186226	PI186226:81FE7ABXX:4:C8	81FE7ABXX	4	C8	Ames
PI186227	PI186227:81FE8ABXX:1:D2	81FE8ABXX	1	D2	Ames
PI186228	PI186228:81N4HABXX:6:A9	81N4HABXX	6	A9	Ames
PI186229	PI186229:81FE7ABXX:3:B9	81FE7ABXX	3	B9	Ames
PI186230	PI186230:81FE7ABXX:6:H1	81FE7ABXX	6	H1	Ames
PI186231	PI186231:81FE7ABXX:1:F4	81FE7ABXX	1	F4	Ames
PI198888	PI198888:81FE8ABXX:7:F6	81FE8ABXX	7	F6	Ames
PI198889	PI198889:81FENABXX:4:E8	81FENABXX	4	E8	Ames
PI198890	PI198890:81FENABXX:5:F1	81FENABXX	5	F1	Ames
PI198892	PI198892:81FE7ABXX:1:E10	81FE7ABXX	1	E10	Ames
PI198893	PI198893:81N4HABXX:6:B4	81N4HABXX	6	B4	Ames
PI198894	PI198894:81FE8ABXX:5:H7	81FE8ABXX	5	H7	Ames
PI198895	PI198895:81FE8ABXX:1:A1	81FE8ABXX	1	A1	Ames
PI198896	PI198896:81FENABXX:5:B3	81FENABXX	5	B3	Ames
PI198897	PI198897:81FENABXX:1:C12	81FENABXX	1	C12	Ames
PI198901	PI198901:81FENABXX:5:B6	81FENABXX	5	B6	Ames
PI198902	PI198902:81FENABXX:5:F4	81FENABXX	5	F4	Ames
PI198903	PI198903:D0D0BACXX:4:G5	D0D0BACXX	4	G5	Ames
PI198904	PI198904:81FENABXX:4:F1	81FENABXX	4	F1	Ames
PI198905	PI198905:81FENABXX:3:D11	81FENABXX	3	D11	Ames
PI198906	PI198906:81FE8ABXX:7:H1	81FE8ABXX	7	H1	Ames
PI200179	PI200179:81N4HABXX:7:C12	81N4HABXX	7	C12	Ames
PI200180	PI200180:81FE8ABXX:1:H9	81FE8ABXX	1	H9	Ames
PI200181	PI200181:81FENABXX:2:F7	81FENABXX	2	F7	Ames
PI200182	PI200182:81FENABXX:2:H2	81FENABXX	2	H2	Ames
PI200184	PI200184:81FE7ABXX:2:D10	81FE7ABXX	2	D10	Ames
PI200185	PI200185:81N4HABXX:7:A5	81N4HABXX	7	A5	Ames
PI200187	PI200187:81FE7ABXX:7:D3	81FE7ABXX	7	D3	Ames
PI200188	PI200188:81FENABXX:2:D2	81FENABXX	2	D2	Ames
PI200189	PI200189:81FE8ABXX:6:A12	81FE8ABXX	6	A12	Ames
PI200191	PI200191:81FE8ABXX:5:B11	81FE8ABXX	5	B11	Ames
PI200192	PI200192:81FENABXX:4:H6	81FENABXX	4	H6	Ames
PI200193	PI200193:81FE8ABXX:7:B9	81FE8ABXX	7	B9	Ames
PI200194	PI200194:81N4HABXX:7:F8	81N4HABXX	7	F8	Ames
PI200195	PI200195:81FENABXX:3:C2	81FENABXX	3	C2	Ames
PI200196	PI200196:81N4HABXX:5:E11	81N4HABXX	5	E11	Ames
PI221733	PI221733:81FE7ABXX:7:B8	81FE7ABXX	7	B8	Ames
PI221734	PI221734:81N4HABXX:3:D4	81N4HABXX	3	D4	Ames
PI221735	PI221735:81N4HABXX:3:F9	81N4HABXX	3	F9	Ames
PI221736	PI221736:81FE7ABXX:7:B11	81FE7ABXX	7	B11	Ames
PI221737	PI221737:81FE7ABXX:6:D10	81FE7ABXX	6	D10	Ames
PI221737	PI221737:D0D0BACXX:4:A4	D0D0BACXX	4	A4	Ames
PI221738	PI221738:81N4HABXX:2:D12	81N4HABXX	2	D12	Ames
PI221739	PI221739:81FE7ABXX:7:C5	81FE7ABXX	7	C5	Ames
PI221741	PI221741:81FE7ABXX:2:D11	81FE7ABXX	2	D11	Ames
PI221743	PI221743:81FE8ABXX:6:H12	81FE8ABXX	6	H12	Ames
PI221747	PI221747:81FE8ABXX:7:A12	81FE8ABXX	7	A12	Ames
PI221747	PI221747:D0D0BACXX:3:E5	D0D0BACXX	3	E5	Ames
PI221749	PI221749:81N4HABXX:1:B6	81N4HABXX	1	B6	Ames
PI221750	PI221750:81N4HABXX:6:E1	81N4HABXX	6	E1	Ames
PI221773	PI221773:81FE7ABXX:1:A11	81FE7ABXX	1	A11	Ames
PI221775	PI221775:81FE7ABXX:2:A6	81FE7ABXX	2	A6	Ames
PI221785	PI221785:81FE7ABXX:2:B6	81FE7ABXX	2	B6	Ames
PI221788	PI221788:81FE7ABXX:4:E12	81FE7ABXX	4	E12	Ames
PI221789	PI221789:81FENABXX:2:C7	81FENABXX	2	C7	Ames
PI221790	PI221790:81FE7ABXX:4:D10	81FE7ABXX	4	D10	Ames
PI221790	PI221790:D0D0BACXX:4:E2	D0D0BACXX	4	E2	Ames
PI221794	PI221794:81FENABXX:2:B8	81FENABXX	2	B8	Ames
PI221797	PI221797:81N4HABXX:2:B2	81N4HABXX	2	B2	Ames
PI221804	PI221804:81FENABXX:5:C4	81FENABXX	5	C4	Ames
PI221805	PI221805:81FENABXX:5:F9	81FENABXX	5	F9	Ames
PI221806	PI221806:81FENABXX:7:B3	81FENABXX	7	B3	Ames
PI221811	PI221811:81FENABXX:5:E7	81FENABXX	5	E7	Ames
PI221813	PI221813:81N4HABXX:7:C5	81N4HABXX	7	C5	Ames
PI221817	PI221817:81FENABXX:4:B9	81FENABXX	4	B9	Ames
PI221820	PI221820:81FE7ABXX:6:B6	81FE7ABXX	6	B6	Ames
PI221821	PI221821:81FE7ABXX:5:G1	81FE7ABXX	5	G1	Ames
PI221822	PI221822:81FE7ABXX:7:H3	81FE7ABXX	7	H3	Ames
PI233312	PI233312:81N4HABXX:6:G8	81N4HABXX	6	G8	Ames
PI233313	PI233313:81FENABXX:6:D11	81FENABXX	6	D11	Ames
PI233314	PI233314:81FENABXX:6:H5	81FENABXX	6	H5	Ames
PI233315	PI233315:81FENABXX:2:C10	81FENABXX	2	C10	Ames
PI233316	PI233316:81FENABXX:6:C10	81FENABXX	6	C10	Ames
PI233317	PI233317:81N4HABXX:5:G1	81N4HABXX	5	G1	Ames
PI233318	PI233318:81FE8ABXX:4:C1	81FE8ABXX	4	C1	Ames
PI233319	PI233319:81FENABXX:6:B8	81FENABXX	6	B8	Ames
PI233320	PI233320:81FE8ABXX:5:A9	81FE8ABXX	5	A9	Ames
PI233320	PI233320:D0D0BACXX:3:G3	D0D0BACXX	3	G3	Ames
PI233321	PI233321:81FE8ABXX:4:E7	81FE8ABXX	4	E7	Ames
PI233322	PI233322:81FE8ABXX:6:A9	81FE8ABXX	6	A9	Ames
PI233323	PI233323:81FENABXX:3:D7	81FENABXX	3	D7	Ames
PI236997	PI236997:81FENABXX:6:G11	81FENABXX	6	G11	Ames
PI257506	PI257506:81FE8ABXX:4:D1	81FE8ABXX	4	D1	Ames
PI257507	PI257507:81FE8ABXX:3:A9	81FE8ABXX	3	A9	Ames
PI257507	PI257507:81FENABXX:6:E7	81FENABXX	6	E7	Ames
PI257507	PI257507:D0D0BACXX:3:A4	D0D0BACXX	3	A4	Ames
PI257508	PI257508:81FE8ABXX:3:A8	81FE8ABXX	3	A8	Ames
PI257511	PI257511:81FE8ABXX:3:C12	81FE8ABXX	3	C12	Ames
PI257512	PI257512:81FENABXX:6:A7	81FENABXX	6	A7	Ames
PI257513	PI257513:81FE8ABXX:3:E11	81FE8ABXX	3	E11	Ames
PI257514	PI257514:81FE8ABXX:4:H1	81FE8ABXX	4	H1	Ames
PI257515	PI257515:81FE8ABXX:4:E6	81FE8ABXX	4	E6	Ames
PI257516	PI257516:81FENABXX:6:F11	81FENABXX	6	F11	Ames
PI257517	PI257517:81FE8ABXX:6:H1	81FE8ABXX	6	H1	Ames
PI267164	PI267164:81FE8ABXX:4:G3	81FE8ABXX	4	G3	Ames
PI267165	PI267165:81FENABXX:6:B4	81FENABXX	6	B4	Ames
PI267166	PI267166:81FENABXX:6:D4	81FENABXX	6	D4	Ames
PI267167	PI267167:81FE8ABXX:6:B5	81FE8ABXX	6	B5	Ames
PI267168	PI267168:81FENABXX:6:D12	81FENABXX	6	D12	Ames
PI267169	PI267169:81FENABXX:6:G10	81FENABXX	6	G10	Ames
PI267170	PI267170:81FENABXX:6:A11	81FENABXX	6	A11	Ames
PI267171	PI267171:81FENABXX:6:G5	81FENABXX	6	G5	Ames
PI270297	PI270297:81FE7ABXX:2:D12	81FE7ABXX	2	D12	Ames
PI303924	PI303924:81FE8ABXX:5:C10	81FE8ABXX	5	C10	Ames
PI303925	PI303925:81N4HABXX:6:D9	81N4HABXX	6	D9	Ames
PI303926	PI303926:81FENABXX:1:G6	81FENABXX	1	G6	Ames
PI303927	PI303927:81FE7ABXX:3:D3	81FE7ABXX	3	D3	Ames
PI303928	PI303928:81FE8ABXX:7:B12	81FE8ABXX	7	B12	Ames
PI303929	PI303929:81FE8ABXX:7:H4	81FE8ABXX	7	H4	Ames
PI303930	PI303930:81FE7ABXX:3:G11	81FE7ABXX	3	G11	Ames
PI303932	PI303932:81FE8ABXX:1:F1	81FE8ABXX	1	F1	Ames
PI303933	PI303933:81FE8ABXX:6:C9	81FE8ABXX	6	C9	Ames
PI303935	PI303935:81FE8ABXX:6:C3	81FE8ABXX	6	C3	Ames
PI303936	PI303936:81FE7ABXX:3:G4	81FE7ABXX	3	G4	Ames
PI303937	PI303937:81N4HABXX:7:F4	81N4HABXX	7	F4	Ames
PI303938	PI303938:81FENABXX:3:C8	81FENABXX	3	C8	Ames
PI303939	PI303939:81FE8ABXX:5:E4	81FE8ABXX	5	E4	Ames
PI303940	PI303940:81FE7ABXX:3:B6	81FE7ABXX	3	B6	Ames
PI303941	PI303941:81FE7ABXX:6:G8	81FE7ABXX	6	G8	Ames
PI303942	PI303942:81N4HABXX:1:E1	81N4HABXX	1	E1	Ames
PI303943	PI303943:81FENABXX:2:G6	81FENABXX	2	G6	Ames
PI303944	PI303944:81FE7ABXX:7:F11	81FE7ABXX	7	F11	Ames
PI303944	PI303944:D0D0BACXX:4:E7	D0D0BACXX	4	E7	Ames
PI340812	PI340812:81N4HABXX:6:C4	81N4HABXX	6	C4	Ames
PI340813	PI340813:81FE7ABXX:6:F2	81FE7ABXX	6	F2	Ames
PI340817	PI340817:81FE8ABXX:4:F8	81FE8ABXX	4	F8	Ames
PI340818	PI340818:81FE8ABXX:4:F7	81FE8ABXX	4	F7	Ames
PI340819	PI340819:81FE8ABXX:3:H9	81FE8ABXX	3	H9	Ames
PI340820	PI340820:81FENABXX:3:F6	81FENABXX	3	F6	Ames
PI340821	PI340821:81FENABXX:6:A6	81FENABXX	6	A6	Ames
PI340822	PI340822:81FENABXX:6:H8	81FENABXX	6	H8	Ames
PI340823	PI340823:81FENABXX:6:G4	81FENABXX	6	G4	Ames
PI340824	PI340824:81FE8ABXX:4:D8	81FE8ABXX	4	D8	Ames
PI340825	PI340825:81FENABXX:6:H3	81FENABXX	6	H3	Ames
PI340826	PI340826:81FENABXX:3:B2	81FENABXX	3	B2	Ames
PI340827	PI340827:81FENABXX:7:C6	81FENABXX	7	C6	Ames
PI340829	PI340829:81FENABXX:3:E5	81FENABXX	3	E5	Ames
PI340830	PI340830:81FENABXX:2:A9	81FENABXX	2	A9	Ames
PI340835	PI340835:D0D0BACXX:3:C9	D0D0BACXX	3	C9	Ames
[truncated: 14,224 more rows]
